# Supplementary material for: Comparative Analysis of the Flavobacterium columnare Genomovar I and II Genomes
Source: Front Microbiol. 2017 Jul 25;8:1375. doi: 10.3389/fmicb.2017.01375 (PMC5524665; doi:10.3389/fmicb.2017.01375)
Supplement: Supplementary file 1 [file Table_1.XLSX]

## Sheet: ATCC 49512
Supplementary Table 1. Predicted virulence factors from F. columnare strain ATCC 49512
Query/Protein_ID	Number of hits	Lowest E-value	Description	Worked Bacteria Species
WP_014164213.1	50	0	ClpB protein
WP_014164240.1	98	0	ATP-dependent protease	Listeria monocytogenes EGD-e
WP_014164406.1	40	0	Alanine racemase; EC=5.1.1.1;
WP_014164672.1	6	0	catalase
WP_014164713.1	5	0	CTP synthetase	Streptococcus agalactiae 2603V/R
WP_014164995.1	13	0	DNA mismatch repair protein	Salmonella typhimurium LT2
WP_014165142.1	40	0	Carbamoyl-phosphate synthase large chain; EC=6.3.5.5;
WP_014165256.1	11	0	catalase-peroxidase KatB	Legionella pneumophila subsp. pneumophila str. Philadelphia 1
WP_014165528.1	50	0	molecular chaperone DnaK	Streptococcus agalactiae NEM316
WP_014166160.1	10	0	DNA-directed RNA polymerase subunit beta	Streptococcus agalactiae NEM316
WP_014166402.1	3	0	chaperonin GroEL	Legionella pneumophila subsp. pneumophila str. Philadelphia 1
WP_014166496.1	343	0	Protein translocase subunit secA 1
WP_014166676.1	3	0	glutamate dehydrogenase
WP_041253173.1	1	0	hypothetical protein BT_3247	Bacteroides thetaiotaomicron VPI-5482
WP_041253501.1	9	0	DNA-directed RNA polymerase subunit beta`	Streptococcus agalactiae NEM316
WP_014164721.1	18	3.19e-180	asparaginyl-tRNA synthetase	Salmonella enterica subsp. enterica serovar Typhi str. Ty2
WP_014164673.1	5	8.53e-180	catalase precursor, EC 1.11.1.6, has a signal peptide
WP_014164849.1	14	4.23e-172	VI polysaccharide biosynthesis UDP-glucose/GDP-mannose dehydrogenase	Salmonella enterica subsp. enterica serovar Typhi str. Ty2
WP_014164867.1	11	2.73e-169	polynucleotide phosphorylase/polyadenylase	Streptococcus agalactiae 2603V/R
WP_014166733.1	9	2.66e-165	glucosamine--fructose-6-phosphate aminotransferase	Bradyrhizobium japonicum USDA 110
WP_041253224.1	5	3.83e-164	methylmalonyll-CoA mutase	Streptomyces coelicolor A3 2
WP_014166224.1	1	2.31e-162	4-hydroxyproline epimerase; EC=5.1.1.8; Hydroxyproline-2-epimerase
WP_014164327.1	6	2.98e-161	oligopeptidase B	Trypanosoma cruzi
WP_014165062.1	42	4.12e-155	chromosomal replication initiation protein	Bacteroides thetaiotaomicron VPI-5482
WP_014165003.1	76	1.15e-154	ATP-dependent Clp protease ATP-binding subunit ClpX
WP_014166703.1	7	4.9e-154	selenocysteine lyase	Streptococcus agalactiae 2603V/R
WP_014165210.1	35	9.05e-151	ISSod13, transposase	Shewanella oneidensis MR-1
WP_014164315.1	425	1.36e-150	Part of the ABC transporter complex bceAB TC 3.A.1.123.5 involved in bacitracin export. Responsible for energy coupling to the transport system
WP_014166726.1	7	3.37e-147	DNA repair protein RadA	Streptococcus agalactiae NEM316
WP_014166397.1	270	7.04e-145	Immunoreactive 47 kD antigen PG120; Sigma-54-dependent transcriptional regulator
WP_014165260.1	349	1.81e-140	putative excinuclease ABC subunit A	Bradyrhizobium japonicum USDA 110
WP_014166182.1	10	3.21e-139	putative lysil-tRNA synthetase LysU	Escherichia coli
WP_014166647.1	8	1.71e-135	butanol dehydrogenase, NADH-dependent	Pseudomonas putida KT2440
WP_041253202.1	7	2.35e-133	hypothetical protein PP_2274	Pseudomonas putida KT2440
WP_014164851.1	125	8.24e-131	dTDP-glucose 4,6-dehydratase; EC=4.2.1.46
WP_014165154.1	3	3.13e-130	L-asparaginase I	Bacteroides thetaiotaomicron VPI-5482
WP_014166032.1	50	1.27e-129	small GTPase Rab7A	Entamoeba histolytica HM-1:IMSS
WP_014164852.1	27	1.95e-126	glucose-1-phosphate thymidylyltransferase
WP_014165165.1	10	6.49e-124	hypothetical protein BT_2311	Bacteroides thetaiotaomicron VPI-5482
WP_014166658.1	26	1.32e-122	hypothetical protein gbs0141	Streptococcus agalactiae NEM316
WP_014166736.1	5	2.47e-121	tyrosyl-tRNA synthetase	Streptococcus agalactiae NEM316
WP_014164662.1	29	1.68e-120	cell division protein FtsK	Enterococcus faecalis V583
WP_014164848.1	118	4.11e-118	VI polysaccharide biosynthesis epimerase	Salmonella enterica subsp. enterica serovar Typhi str. Ty2
WP_014164423.1	8	1.09e-116	organellar heat shock protein	Eimeria tenella
WP_014166295.1	127	8.31e-116	DNA helicase related protein	Xanthomonas campestris pv. campestris str. ATCC 33913
WP_014165607.1	20	5.56e-112	putative cytosine-specific methyltransferase protein	Sinorhizobium meliloti 1021
WP_014166458.1	250	7.75e-112	Sigma-54 dependent transcriptional regulator
WP_014164264.1	9	3.68e-107	prophage LambdaSa2, replicative DNA helicase	Streptococcus agalactiae 2603V/R
WP_014164787.1	103	1.86e-106	UDP-glucose 4-epimerase
WP_014165091.1	279	4.33e-106	Serine protease/ABC transporter B family protein tagC; EC=3.4.21.
WP_014166369.1	8	7.4e-105	hypothetical protein BT_0948	Bacteroides thetaiotaomicron VPI-5482
WP_014166714.1	3	1.62e-103	pyruvate kinase	Salmonella typhimurium LT2
WP_014166068.1	57	1.73e-103	type II protein secretion ATPase LspE	Legionella pneumophila subsp. pneumophila str. Philadelphia 1
WP_014165594.1	276	1.82e-102	plasmid-related protein	Xanthomonas campestris pv. campestris str. ATCC 33913
WP_014166265.1	239	2.57e-102	Protein translocase subunit SecY
WP_014166564.1	62	3.76e-102	capsular polysaccharide synthesis enzyme Cap8D	Staphylococcus aureus subsp. aureus MW2
WP_041253289.1	21	1.55e-101	UDP-N-acetylglucosamine-2-epimerase	Streptococcus pneumoniae TIGR4
WP_014165461.1	281	2.7e-100	Protein-export membrane protein SecF
WP_014164948.1	152	2.8e-100	MreB; Rod shape-determining protein MreB
WP_014165648.1	3	4.37e-100	flavohemoprotein
WP_014164334.1	13	4.87e-100	tryptophan synthase alpha chain	Bacteroides thetaiotaomicron VPI-5482
WP_014164200.1	12	5.18e-100	polynucleotide phosphorylase/polyadenylase	Streptococcus agalactiae 2603V/R
WP_014166656.1	274	5.35e-98	hypothetical protein gbs0137	Streptococcus agalactiae NEM316
WP_014165844.1	5	5.29e-97	glutamyl-tRNA synthetase	Streptococcus agalactiae NEM316
WP_014166492.1	282	1.2e-96	putative ABC transporter ATP-binding protein	Bacteroides thetaiotaomicron VPI-5482
WP_014165985.1	8	1.63e-96	seryl-tRNA synthetase	Salmonella enterica subsp. enterica serovar Typhimurium str. LT2
WP_014164702.1	8	5.62e-96	RhsD protein precursor	Xanthomonas campestris pv. campestris str. ATCC 33913
WP_014166487.1	529	5.13e-94	Tylosin resistance ATP-binding protein tlrC
WP_014164431.1	4	8.17e-94	cysteinyl-tRNA synthetase	Streptococcus agalactiae 2603V/R
WP_014164319.1	5	2.35e-93	Slr1403 protein
WP_014166144.1	1	4.51e-93	putative iron-sulfur cluster-binding protein	Bacteroides thetaiotaomicron VPI-5482
WP_014165490.1	12	8.9e-93	Neurotoxin
WP_014165902.1	41	2.17e-92	Superoxide dismutase
WP_014164788.1	6	4.83e-92	Adhesion and penetration protein autotransporter; EC=3.4.21.-; Contains: Adhesion and penetration protein; Adhesion and penetration protein translocator
WP_014165954.1	78	1.44e-91	Tetracycline resistance protein tetP; TetB P
WP_014166258.1	2	1.4e-90	Carbamoyl-phosphate synthase small chain; EC=6.3.5.5
WP_014164786.1	7	1.56e-88	lipopolysaccharide biosynthesis protein	Bordetella pertussis Tohama I
WP_014166607.1	6	7.06e-86	arabinose-5-phosphate isomerase	Campylobacter jejuni subsp. jejuni NCTC 11168
WP_041253264.1	1	3.37e-85	hypothetical protein BT_4100	Bacteroides thetaiotaomicron VPI-5482
WP_014165277.1	1	6.01e-85	tRNA-specific 2-thiouridylase MnmA	Enterococcus faecalis V583
WP_014166445.1	257	4.18e-84	putative RND family acriflavine resistance protein
WP_041253321.1	6	1.49e-83	phosphoserine aminotransferase	Salmonella enterica subsp. enterica serovar Typhimurium str. LT2
WP_014166092.1	5	4.82e-83	ribose-phosphate pyrophosphokinase	Enterococcus faecalis V583
WP_014164561.1	2	5.12e-83	alginate o-acetyltransferase AlgI	Pseudomonas aeruginosa PAO1
WP_014164521.1	90	1.17e-82	transposase	Escherichia coli CFT073
WP_014164850.1	17	2.35e-82	UDP-glucose 6-dehydrogenase 2; EC=1.1.1.22
WP_014165777.1	10	1.36e-81	23S rRNA m 2 G2445 methyltransferase	Salmonella enterica subsp. enterica serovar Typhimurium str. LT2
WP_014164681.1	369	2.32e-81	cysteine/glutathione ABC transporter membrane/ATP-binding protein	Salmonella enterica subsp. enterica serovar Typhi str. Ty2
WP_014166612.1	79	3.46e-81	transposase	Escherichia coli CFT073
WP_014165991.1	79	1.09e-80	transposase	Escherichia coli CFT073
WP_014166568.1	81	2.41e-80	transposase	Escherichia coli CFT073
WP_014165778.1	93	1.09e-77	Metalloprotease
WP_014164286.1	11	1.61e-77	aminotransferase, class V	Enterococcus faecalis V583
WP_014165627.1	35	1.11e-76	putative 3-hydroxyacyl-CoA dehydrogenase	Escherichia coli CFT073
WP_014165164.1	16	1.42e-76	hypothetical protein BT_2310	Bacteroides thetaiotaomicron VPI-5482
WP_014165843.1	2	8.84e-76	hypothetical protein gbs0130	Streptococcus agalactiae NEM316
WP_014166381.1	545	1.47e-75	Vga-A variant	Staphylococcus aureus
WP_014165468.1	10	2.06e-74	eukaryotic translation initiation factor 4A	Toxoplasma gondii
WP_014166309.1	14	5.97e-74	Arginine succinyltransferase
WP_014166581.1	2	6.13e-74	alginate o-acetyltransferase AlgI	Pseudomonas aeruginosa PAO1
WP_014164956.1	7	2.21e-73	trans-sialidase	Trypanosoma cruzi strain CL Brener
WP_014166476.1	7	3.1e-73	TrxB	Aeromonas jandaei
WP_014164801.1	3	2.68e-72	ribosomal RNA large subunit methyltransferase N	Enterococcus faecalis V583
WP_014164726.1	251	4.38e-72	Acriflavine resistance protein AcrB
WP_041253163.1	74	8.56e-72	transposase	Escherichia coli CFT073
WP_014165739.1	30	1.3e-71	dTDP-6-deoxy-L-mannose-dehydrogenase
WP_014165574.1	2	6.04e-71	blue light photoreceptor cryptochrome	Mesorhizobium loti MAFF303099
WP_014166311.1	67	5.23e-70	Nontoxic-nonhemagglutinin
WP_014166287.1	221	6.58e-70	HrcC protein
WP_014165004.1	13	6.85e-70	ATP-dependent Clp protease proteolytic subunit	Listeria monocytogenes EGD-e
WP_014165782.1	98	2.38e-69	Putative albumin 1
WP_014164305.1	270	3.15e-69	TetH	Actinobacillus pleuropneumoniae
WP_014165997.1	304	5.64e-69	tetracycline-resistance protein	Escherichia coli O157:H7
WP_014164868.1	18	8.82e-69	stationary phase specific sigma factor RpoS	Legionella pneumophila subsp. pneumophila str. Philadelphia 1
WP_014165012.1	13	1.07e-68	undecaprenyl diphosphate synthase	Enterococcus faecalis V583
WP_014165367.1	543	2.71e-66	ATP-binding protein of ABC transporter	Yersinia pestis KIM
WP_014165441.1	8	3.13e-66	Toxin Gsg9.1
WP_014164471.1	4	6.89e-66	alginate o-acetyltransferase AlgI	Pseudomonas aeruginosa PAO1
WP_014164575.1	511	6.93e-66	cyclolysin secretion ATP-binding protein	Bordetella pertussis Tohama I
WP_014166439.1	26	8.97e-66	hypothetical protein Atu0448	Agrobacterium tumefaciens str. C58
WP_014165055.1	8	1.11e-65	Serine protease splC; EC=3.4.21.
WP_014164655.1	7	1.4e-65	sensor histidine-kinase	Streptomyces coelicolor A3 2
WP_014165289.1	35	8.19e-65	HlyB protein	Escherichia coli
WP_041253414.1	10	3.86e-64	Non-disulfide-bridged peptide 4.3; Short=NDBP-4.3
WP_014166226.1	7	2.05e-63	hypothetical protein SMc03259	Sinorhizobium meliloti 1021
WP_014164191.1	5	2.44e-62	adhesin protein AP33-1	Trichomonas vaginalis
WP_014165213.1	6	4.7e-62	formate hydrogen-lyase transcriptional activator	Salmonella typhimurium LT2
WP_014165658.1	3	1.17e-61	eukaryotic translation initiation factor 4A	Toxoplasma gondii
WP_014164417.1	272	1.61e-61	oligopeptide ABC transporter, ATP-binding protein	Streptococcus agalactiae NEM316
WP_014164950.1	219	1.64e-61	Beta-lactamase OXA-5; Flags: Precursor
WP_014164278.1	25	1.64e-61	oxidative stress regulatory protein
WP_014164727.1	7	2.02e-61	Putative 4-hydroxybutyrate coenzyme A transferase
WP_014166241.1	36	2.34e-61	lic-1 operon protein	Haemophilus influenzae Rd KW20
WP_014164857.1	5	6.08e-61	putative carbonic anhydrase	Salmonella typhimurium LT2
WP_014166313.1	31	7.29e-61	similar to siderophore biosynthesis protein	Staphylococcus aureus subsp. aureus Mu50
WP_014165970.1	3	1.08e-60	ferrochelatase	Enterococcus faecalis V583
WP_014164593.1	10	1.36e-60	perosamine synthetase	Brucella melitensis 16M
WP_014165347.1	16	1.68e-59	DfrA10, formerly DHFRX, dihydrofolatereductase	Klebsiella pneumoniae
WP_014165601.1	6	3.79e-58	triosephosphate isomerase	Pseudomonas aeruginosa PAO1
WP_014165652.1	20	2.92e-57	PhoB-dependent, ATP-binding pho regulon component	Salmonella typhimurium LT2
WP_014166372.1	15	5.09e-57	transposase	Bacteroides thetaiotaomicron VPI-5482
WP_014165813.1	2	1.13e-56	argininosuccinate lyase	Streptococcus agalactiae 2603V/R
WP_014165624.1	19	1.5e-56	DNA methylase	Streptomyces coelicolor A3 2
WP_014165904.1	7	2.7e-56	HupR protein
WP_014165437.1	235	1.46e-55	Two-component response regulator
WP_014165819.1	7	4.68e-55	argininosuccinate synthase	Streptococcus agalactiae NEM316
WP_014164312.1	54	9.48e-55	UDP-galactopyranose mutase	Enterococcus faecalis V583
WP_014165393.1	3	1.94e-54	putative acyl-coa dehydrogenase	Escherichia coli CFT073
WP_014166688.1	20	3.4e-54	3-oxoacyl- acyl carrier protein synthase II	Escherichia coli CFT073
WP_014165111.1	4	3.58e-54	putative outer membrane protein	Salmonella enterica subsp. enterica serovar Typhimurium str. LT2
WP_014165868.1	92	4.21e-54	DNA-binding protein HU-alpha
WP_014165884.1	3	9.07e-54	leucyl/phenylalanyl-tRNA--protein transferase	Salmonella enterica subsp. enterica serovar Typhimurium str. LT2
WP_014164358.1	15	9.08e-54	glutathione reductase	Hafnia alvei
WP_014164465.1	2	2.31e-53	phosphoribosyl transferase PRTase II
WP_014164255.1	265	2.34e-53	putative type IV pilus protein	Yersinia enterocolitica subsp. enterocolitica 8081
WP_041253392.1	6	6.57e-53	ThiJ/PfpI family protein	Pseudomonas putida KT2440
WP_014164808.1	4	1.66e-52	3-phosphoshikimate 1-carboxyvinyltransferase	Salmonella enterica subsp. enterica serovar Typhi str. Ty2
WP_014164777.1	8	1.77e-52	cag pathogenicity island protein cag7	Helicobacter pylori 26695
WP_014165472.1	286	2.12e-52	Part of the ABC transporter complex bceAB TC 3.A.1.123.5 involved in bacitracin export. Responsible for energy coupling to the transport system
WP_014164186.1	45	4.35e-52	Phosphoenolpyruvate-protein phosphotransferase; EC=2.7.3.9; Phosphotransferase system, enzyme I
WP_014165740.1	7	2.76e-51	dTDP-6-deoxy-D-glucose-3,5 epimerase
WP_014164260.1	3	2.78e-51	queuine tRNA-ribosyltransferase	Brucella melitensis bv. 1 str. 16M
WP_014165647.1	6	3.95e-51	phosphoribosylaminoimidazole-succinocarboxamide synthase	Mycobacterium tuberculosis H37Rv
WP_014166722.1	9	4.11e-51	sugar-phosphate dehydrogenase	Xylella fastidiosa 9a5c
WP_014164537.1	62	6.4e-51	Gelatinase; EC=3.4.24.30; Coccolysin
WP_014165477.1	101	1.21e-50	vancomycin resistance protein C-2	Enterococcus casseliflavus
WP_014165337.1	51	1.75e-50	protein found in conjugate transposon	Bacteroides thetaiotaomicron VPI-5482
WP_014165423.1	285	1.83e-50	ATP-binding protein	Streptomyces antibioticus
WP_014166440.1	31	1.86e-50	UDP-glucose 4-epimerase	Mesorhizobium loti MAFF303099
WP_041253304.1	5	2.05e-50	hypothetical protein ECs1349	Escherichia coli O157:H7 str. Sakai
WP_014164671.1	8	5.61e-50	beta-lactamase precursor, signal-peptide
WP_014164590.1	33	1.04e-49	2,3-dihydro-2,3-dihydroxybenzoate dehydrogenase; EC=1.3.1.28; Cold shock protein CSI14
WP_014166461.1	14	1.44e-49	putative chaperone DnAJ	Bacteroides thetaiotaomicron VPI-5482
WP_041253512.1	282	1.76e-49	Vga-A variant	Staphylococcus aureus
WP_041253342.1	12	2.32e-49	erythrocyte membrane protein 1 PfEMP1 , truncated, degenerate	Plasmodium falciparum 3D7
WP_014164259.1	2	3.68e-49	transketolase, N-terminal subunit	Streptococcus agalactiae 2603V/R
WP_014164275.1	20	6.51e-49	CMP-N-acetylneuraminic acid synthetase NeuA	Streptococcus agalactiae 2603V/R
WP_014164548.1	10	2.33e-48	respiratory nitrate reductase subunit alpha NarG	Mycobacterium tuberculosis H37Rv
WP_014164347.1	222	4.04e-48	two-component response regulator	Bradyrhizobium japonicum USDA 110
WP_014165364.1	69	5.55e-48	polysaccharide biosynthesis protein CpsL	Streptococcus agalactiae 2603V/R
WP_041253311.1	5	6.54e-48	Accessory cholera enterotoxin; Short=Ace
WP_014165369.1	5	6.83e-48	trans-sialidase	Trypanosoma cruzi strain CL Brener
WP_014164802.1	284	1.41e-47	ABC transporter, ATP-binding protein	Streptococcus agalactiae 2603V/R
WP_014166730.1	15	1.42e-47	pantoate--beta-alanine ligase	Mycobacterium tuberculosis H37Rv
WP_014164306.1	259	1.51e-47	SapE
WP_014165362.1	4	1.71e-47	KpLE2 phage-like element; citrate-dependent iron III transport protein ABC superfamily, peri_bind	Escherichia coli K12
WP_014164531.1	15	3.7e-47	superoxide dismutase	Legionella pneumophila subsp. pneumophila str. Philadelphia 1
WP_014165123.1	50	4.78e-47	iron ABC transporter permease	Escherichia coli CFT073
WP_014164983.1	23	2.8e-46	putative Zn-dependent protease	Salmonella enterica subsp. enterica serovar Typhimurium str. LT2
WP_014165637.1	1	1.25e-45	hypothetical protein BT_2606	Bacteroides thetaiotaomicron VPI-5482
WP_014165890.1	16	1.28e-45	Siderophore biosynthesis protein	Bacillus cereus ATCC 14579
WP_014165702.1	186	1.29e-45	response regulator	Xanthomonas axonopodis pv. citri str. 306
WP_014166270.1	5	1.63e-45	50S ribosomal protein L6;
WP_014166042.1	43	1.78e-45	General secretion pathway protein F
WP_014166673.1	14	4.78e-45	hypothetical protein	Escherichia coli
WP_014166424.1	20	6.91e-45	3-oxoacyl- acyl carrier protein synthase I	Escherichia coli CFT073
WP_014164772.1	4	8.13e-45	50S ribosomal protein L13	Streptococcus agalactiae 2603V/R
WP_041253248.1	320	2.32e-44	Hydrophobe/amphiphile efflux-1 family protein
WP_014164722.1	8	7.11e-44	RNA polymerase sigma-54 factor rpon
WP_014164733.1	9	9.71e-44	trifunctional transcriptional regulator/proline dehydrogenase/pyrroline-5-carboxylate dehydrogenase	Salmonella enterica subsp. enterica serovar Typhi str. Ty2
WP_014166223.1	16	2.4e-43	hypothetical protein c3633	Escherichia coli CFT073
WP_014165988.1	178	3.27e-43	dimethyladenosine transferase	Enterobacter sakazakii ATCC BAA-894
WP_014164408.1	3	3.29e-43	ketopantoate hydroxymethyltransferase	Bradyrhizobium japonicum USDA 110
WP_014164373.1	9	3.69e-43	lipopolysaccharide biosynthesis protein	Bordetella pertussis Tohama I
WP_014164791.1	7	4.89e-43	IM protein, structural scaffold
WP_014164664.1	16	5.34e-43	thiol peroxidase	Vibrio cholerae O1 biovar El Tor str. N16961
WP_014165152.1	3	6.6e-43	Dnase
WP_014166327.1	17	1.4e-42	Putative uncharacterized protein
WP_014165659.1	235	2.08e-42	Two-component response regulator
WP_014166740.1	22	2.23e-42	glycosyltransferase	Corynebacterium glutamicum ATCC 13032
WP_014166427.1	22	3.44e-42	3-oxoacyl- acyl carrier protein synthase II	Escherichia coli CFT073
WP_014166626.1	8	3.49e-42	Spa24, component of the Mxi-Spa secretion machinery	Shigella flexneri 2a str. 301
WP_050855806.1	7	6.52e-42	perosamine synthetase	Brucella melitensis 16M
WP_041253332.1	9	9.18e-42	molybdenum cofactor biosynthesis protein A, putative	Pseudomonas putida KT2440
WP_014165476.1	74	9.83e-42	Phosphopantetheine adenylyltransferase; EC=2.7.7.3; Pantetheine-phosphate adenylyltransferase; Short=PPAT; Dephospho-CoA pyrophosphorylase
WP_014165626.1	9	1.63e-41	low calcium response protein G	Yersinia pestis CO92
WP_014166304.1	62	3.18e-41	IroN protein	Escherichia coli
WP_014166582.1	10	4.42e-41	N-acetyl neuramic acid synthetase NeuB	Streptococcus agalactiae 2603V/R
WP_014164279.1	53	4.87e-41	Uncharacterized low temperature-induced protein all0458 homolog
WP_014165342.1	281	7.85e-41	putative ABC transporter ATP-binding protein	Escherichia coli
WP_014164198.1	4	9.36e-41	cytidylate kinase	Salmonella enterica subsp. enterica serovar Typhi str. Ty2
WP_014165352.1	162	1.21e-40	Phosphoglycerate transport system transcriptional regulatory protein PgtA
WP_014164361.1	13	1.75e-40	Acyl-homoserine-lactone synthase; EC=2.3.1.184; Autoinducer synthesis protein traI
WP_014166156.1	240	2.32e-40	Tetracycline resistance protein tetQ; TetA Q 1
WP_014164947.1	28	3.03e-40	peroxiredoxin, alkyl hydroperoxide reductase
WP_014164410.1	11	3.26e-40	Gamma-glutamyl phosphate reductase; Short=GPR; EC=1.2.1.41; Glutamate-5-semialdehyde dehydrogenase; Glutamyl-gamma-semialdehyde dehydrogenase
WP_014164368.1	290	7.16e-40	macrolide transporter ATP-binding /permease protein	Klebsiella pneumoniae subsp. pneumoniae MGH 78578
WP_014165758.1	19	7.28e-40	normocyte-binding protein 1	Plasmodium falciparum
WP_014164257.1	5	7.82e-40	Pyolysin
WP_014164929.1	250	9.48e-40	Dhfr	Salmonella enterica subsp. enterica serovar Choleraesuis
WP_014166239.1	278	1.68e-39	ATP-binding protein	Streptomyces antibioticus
WP_014164814.1	12	1.9e-39	hypothetical protein EF2083	Enterococcus faecalis V583
WP_014164202.1	4	2.01e-39	ribose-phosphate pyrophosphokinase	Enterococcus faecalis V583
WP_014165738.1	112	5.19e-39	2,3-dihydro-2,3-dihydroxybenzoate dehydrogenase
WP_014164338.1	2	6.62e-39	anthranilate phosphoribosyltransferase	Mycobacterium tuberculosis H37Rv
WP_014166623.1	36	1.61e-38	trans-sialidase	Trypanosoma cruzi strain CL Brener
WP_014164712.1	13	1.64e-38	Membrane protein oxaA
WP_014166293.1	8	1.98e-38	Vacuolating cytotoxin;
WP_014166096.1	4	3.16e-38	outer membrane protein	Helicobacter pylori 26695
WP_014164771.1	5	8.91e-38	30S ribosomal protein S9	Streptococcus agalactiae NEM316
WP_014164730.1	8	2.18e-37	Sensor protein; EC=2.7.13.3
WP_014165717.1	42	3.6e-37	PscJ; Flags: Precursor;
WP_014164838.1	2	7.09e-37	bacteriophage resistance protein	Streptococcus pyogenes MGAS8232
WP_014166430.1	277	1.03e-36	Bacitracin transport ATP-binding protein bcrA
WP_014164652.1	20	2.47e-36	RNA methyltransferase	Streptococcus agalactiae 2603V/R
WP_041253377.1	280	5.73e-36	kpsT	Escherichia coli
WP_014164893.1	164	7.61e-36	penicillin-binding protein 2B PBP-2B	Bacteroides thetaiotaomicron VPI-5482
WP_014165737.1	9	7.87e-36	capsular polysaccharide biosynthesis protein Cps4E	Streptococcus pneumoniae TIGR4
WP_014166575.1	112	1.62e-35	polyketide synthetase MBTD polyketide synthase	Mycobacterium tuberculosis H37Rv
WP_050855793.1	27	1.69e-35	hypothetical protein EF2537	Enterococcus faecalis V583
WP_014166454.1	2	3.74e-35	reverse transcriptase	Bacteroides thetaiotaomicron VPI-5482
WP_014165335.1	37	4.23e-35	glycosyl transferase CpsO V	Streptococcus agalactiae 2603V/R
WP_014164433.1	25	7.2e-35	lic-1 operon protein	Haemophilus influenzae Rd KW20
WP_014165593.1	9	7.85e-35	invasion antigen B	Campylobacter jejuni subsp. jejuni NCTC 11168
WP_014165334.1	20	6.22e-34	mannosyltransferase	Brucella melitensis 16M
WP_014166663.1	283	8.06e-34	Subtilisin-like protease
WP_014166593.1	11	9.03e-34	glycosyltransferase
WP_041253389.1	144	9.39e-34	integrase	Bacteroides thetaiotaomicron VPI-5482
WP_041253215.1	144	1.33e-33	integrase	Bacteroides thetaiotaomicron VPI-5482
WP_014165270.1	6	2.1e-33	glutamyl-tRNA synthetase	Streptococcus agalactiae NEM316
WP_014165069.1	53	2.88e-33	macrolide transporter ATP-binding /permease protein	Salmonella enterica subsp. arizonae serovar 62:z4,z23:--
WP_014164492.1	7	4.2e-33	hypothetical protein blr1579	Bradyrhizobium japonicum USDA 110
WP_014164847.1	14	8.41e-33	capsular polysaccharide synthesis enzyme Cap8B	Staphylococcus aureus subsp. aureus MW2
WP_014166460.1	277	9.88e-33	ABC transporter ATP-binding protein	Pseudomonas aeruginosa PAO1
WP_014166240.1	13	1.03e-32	U17-lycotoxin-Ls1a; Toxin-like structure LSTX-P3
WP_014164653.1	11	2.34e-32	kpsD	Escherichia coli
WP_014165026.1	1	2.56e-32	Putative uncharacterized protein
WP_014165642.1	3	4.39e-32	hypothetical protein gbs0172	Streptococcus agalactiae NEM316
WP_014166729.1	2	5.68e-32	aspartate alpha-decarboxylase	Mycobacterium tuberculosis H37Rv
WP_014164219.1	8	6.24e-32	peroxiredoxin
WP_014165504.1	190	7.25e-32	hypothetical protein	Escherichia coli
WP_014166416.1	53	8.25e-32	putative galactosyltransferase	Campylobacter jejuni subsp. jejuni NCTC 11168
WP_014165462.1	8	9.88e-32	thioredoxin reductase	Salmonella enterica subsp. enterica serovar Typhimurium str. LT2
WP_041253170.1	19	1.13e-31	putative type I restriction enzyme	Bradyrhizobium japonicum USDA 110
WP_014165501.1	8	1.28e-31	hypothetical protein	Pseudomonas aeruginosa
WP_014164957.1	10	2.2e-31	possible di- and tripeptide transporter
WP_014164356.1	22	2.66e-31	hypothetical protein spyM18_1283	Streptococcus pyogenes MGAS8232
WP_014165215.1	8	3.04e-31	hypothetical protein	Pseudomonas aeruginosa
WP_014166118.1	17	3.41e-31	Preprotein translocase subunit secY
WP_014166531.1	8	5.42e-31	hypothetical protein	Pseudomonas aeruginosa
WP_008254466.1	4	5.54e-31	translation initiation factor IF-1	Salmonella enterica subsp. enterica serovar Typhimurium str. LT2
WP_014164735.1	19	6.11e-31	hypothetical protein DORLON_02667	Dorea longicatena DSM 13814
WP_014164840.1	2	7.73e-31	Multiple antibiotic resistance protein marC
WP_014164407.1	22	8.23e-31	Large-conductance mechanosensitive channel
WP_014166302.1	283	2.4e-30	GTP-binding protein
WP_014164190.1	145	3.47e-30	chloramphenicol acetyltransferase variant	Pseudomonas aeruginosa
WP_014164745.1	14	6.08e-30	Maltose-binding periplasmic protein; MBP; MMBP; Maltodextrin-binding protein
WP_014164528.1	1	7.62e-30	phosphatidate cytidylyltransferase	Enterococcus faecalis V583
WP_014165081.1	34	2.36e-29	GDP-mannose 4,6-dehydratase / GDP-4-amino-4,6-dideoxy-D-mannose formyltransferase	Brucella melitensis 16M
WP_041253368.1	76	2.38e-29	cyclolysin secretion protein	Bordetella pertussis Tohama I
WP_014165563.1	266	3.42e-29	tetracycline resistance protein	Streptococcus pyogenes
WP_014165385.1	90	4.44e-29	c protein beta antigen	Streptococcus agalactiae
WP_050855782.1	5	4.75e-29	hypothetical protein VC1766	Vibrio cholerae O1 biovar El Tor str. N16961
WP_050855772.1	160	5.32e-29	site-specific recombinase XerC	Vibrio vulnificus CMCP6
WP_014165701.1	81	7.39e-29	putative two-component system sensor kinase	Amycolatopsis balhimycina
WP_014165171.1	4	1.03e-28	L-alanoyl-D-glutamate peptidase	Listeria innocua Clip11262
WP_014165426.1	13	1.06e-28	methylglyoxal synthase	Salmonella enterica subsp. enterica serovar Typhimurium str. LT2
WP_014164349.1	10	1.13e-28	capsule polysaccharide export protein KpsS	Campylobacter jejuni subsp. jejuni NCTC 11168
WP_014166142.1	2	1.26e-28	amino acid permease family protein	Enterococcus faecalis V583
WP_014166172.1	62	1.53e-28	Preprotein translocase subunit secY
WP_014166604.1	286	1.58e-28	ATP binding protein VgA	Staphylococcus aureus
WP_014166561.1	11	1.78e-28	glycosyl transferase CpsE	Streptococcus agalactiae 2603V/R
WP_014164785.1	7	2.02e-28	Protein translocase subunit SecA
WP_014164179.1	279	2.18e-28	BexA	Haemophilus influenzae
WP_014164905.1	46	3.03e-28	Sec-independent protein translocase protein tatB homolog
WP_014164963.1	2	3.18e-28	ipid-A-disaccharide synthase	Helicobacter pylori 26695
WP_014166364.1	26	5.53e-28	RadC family protein	Xanthomonas campestris pv. campestris str. ATCC 33913
WP_014165515.1	11	8.56e-28	type I fimbriae
WP_014165597.1	198	1.51e-27	ISPpu14, transposase Orf1	Pseudomonas putida KT2440
WP_014165273.1	2	1.72e-27	putative 3-hydroxyacyl-CoA dehydrogenase	Escherichia coli CFT073
WP_041253217.1	85	4.09e-27	sensor histidine kinase	Streptococcus agalactiae 2603V/R
WP_014166342.1	9	6.75e-27	subfamily S1C unassigned peptidase, has signal peptide
WP_014164149.1	15	1.22e-26	single-stranded DNA-binding protein	Salmonella enterica subsp. enterica serovar Typhi str. Ty2
WP_014164405.1	4	1.57e-26	Potassium channel toxin alpha-KTx 1.12; Charybdotoxin b; Short=ChTx-b
WP_014164923.1	44	1.84e-26	CPS-53 KpLE1 prophage; bactoprenol glucosyl transferase	Escherichia coli str. K-12 substr. MG1655
WP_014166685.1	10	1.94e-26	ribonuclease HI protein	Sinorhizobium meliloti 1021
WP_014166345.1	65	2.3e-26	putative surface-anchored membrane protein	Corynebacterium diphtheriae NCTC 13129
WP_014165469.1	130	3.23e-26	pore forming, adhesion, alters cell signalling, causes apoptosis
WP_014165993.1	35	6.19e-26	D-lactate dehydrogenase	Enterococcus raffinosus
WP_014166084.1	3	8.42e-26	coproporphyrinogen III oxidase	Escherichia coli CFT073
WP_041253287.1	18	1.81e-25	putative aminotransferase	Campylobacter jejuni subsp. jejuni NCTC 11168
WP_014164360.1	7	1.86e-25	Neuroendocrine convertase 1; Short=NEC 1; EC=3.4.21.93; Prohormone convertase 1; Proprotein convertase 1
WP_014164318.1	7	2.24e-25	Probable outer membrane protein pmpF; Polymorphic membrane protein F
WP_014165931.1	11	2.97e-25	L-alanoyl-D-glutamate peptidase	Listeria innocua Clip11262
WP_014164510.1	16	5.38e-25	putative metallo-beta-lactamase family protein
WP_014166394.1	8	6.23e-25	DNA topoisomerase III	Bacteroides thetaiotaomicron VPI-5482
WP_014164866.1	3	9.76e-25	30S ribosomal protein S15	Streptococcus agalactiae NEM316
WP_014164549.1	9	1.03e-24	respiratory nitrate reductase subunit beta NarH	Mycobacterium tuberculosis H37Rv
WP_014165101.1	7	1.47e-24	peroxiredoxin
WP_014164221.1	8	1.55e-24	phosphoglucomutase	Brucella melitensis 16M
WP_014164366.1	5	1.56e-24	4-hydroxyphenylacetate catabolism	Salmonella enterica subsp. enterica serovar Typhimurium str. LT2
WP_014165812.1	6	1.66e-24	leucine-responsive transcriptional regulator	Salmonella enterica subsp. enterica serovar Typhimurium str. LT2
WP_041253306.1	16	1.76e-24	ISSod4, transposase	Shewanella oneidensis MR-1
WP_014164340.1	17	2.08e-24	anthranilate synthase component I	Escherichia coli CFT073
WP_014166130.1	3	2.19e-24	hypothetical protein RSc1688	Ralstonia solanacearum GMI1000
WP_014165905.1	93	4.01e-24	Outer membrane porin F
WP_014164509.1	165	6.48e-24	Metallo-beta-lactamase L1; Beta-lactamase type II; Penicillinase
WP_014166654.1	11	7.07e-24	defect in organelle trafficking protein DotB ATPase	Legionella pneumophila subsp. pneumophila str. Philadelphia 1
WP_014165321.1	8	7.18e-24	hemolysin transport protein	Escherichia coli O157:H7
WP_014166599.1	60	7.43e-24	IroN protein	Escherichia coli
WP_014164562.1	80	8.79e-24	fadD26	Mycobacterium tuberculosis H37Rv
WP_014166570.1	12	1.19e-23	exo-alpha-sialidase	Clostridium perfringens str. 13
WP_014166374.1	40	1.37e-23	D-2-hydroxyacid dehydrogenase	Enterococcus faecium
WP_014165093.1	49	1.43e-23	Sec-independent protein translocase protein tatB homolog
WP_014166645.1	4	1.64e-23	hypothetical protein BL1481	Bifidobacterium longum NCC2705
WP_014166606.1	2	1.81e-23	sec-independent protein translocase
WP_014165992.1	35	1.91e-23	transposase	Escherichia coli CFT073
WP_014164187.1	6	2.37e-23	hypothetical protein c1188	Escherichia coli CFT073
WP_014165269.1	14	2.69e-23	flagellar basal body rod modification protein	Yersinia enterocolitica subsp. enterocolitica 8081
WP_014165767.1	122	2.74e-23	response regulator VanRc3	Enterococcus casseliflavus
WP_014165036.1	26	4.22e-23	putative chemotactic signal transduction system	Pseudomonas aeruginosa PAO1
WP_014164966.1	2	6.49e-23	Nisin-resistance protein
WP_014165897.1	260	7.24e-23	tetracycline resistance protein	Campylobacter jejuni
WP_014164522.1	36	7.61e-23	Dibasic-processing endoprotease; EC=3.4.21.-; KEX2-related protease
WP_041253206.1	83	7.86e-23	Outer membrane protein A
WP_014165071.1	131	9.77e-23	DNA integrase	Pseudomonas aeruginosa
WP_014164705.1	62	1.07e-22	putative galactosyltransferase	Campylobacter jejuni subsp. jejuni NCTC 11168
WP_014164178.1	62	1.07e-22	AdeA membrane fusion protein	Acinetobacter baumannii
WP_014164782.1	27	1.33e-22	hypothetical protein gbs0180	Streptococcus agalactiae NEM316
WP_014164491.1	22	1.43e-22	TaSE long form	Theileria annulata
WP_014165082.1	186	2.5e-22	DNA-binding protein HU
WP_014164595.1	6	2.76e-22	hypothetical protein gbs0204	Streptococcus agalactiae NEM316
WP_014164645.1	7	3.03e-22	transposase	Bacteroides thetaiotaomicron VPI-5482
WP_014166566.1	9	3.46e-22	cpsD protein	Streptococcus agalactiae 2603V/R
WP_014166058.1	136	3.89e-22	transposase	Bacteroides thetaiotaomicron VPI-5482
WP_041253476.1	18	8.03e-22	hypothetical protein bll5013	Bradyrhizobium japonicum USDA 110
WP_014164518.1	14	8.11e-22	Tumor necrosis factor receptor II homolog
WP_014166425.1	10	1.43e-21	putative acyl carrier protein	Escherichia coli CFT073
WP_014166252.1	6	1.51e-21	hypothetical protein BT_4016	Bacteroides thetaiotaomicron VPI-5482
WP_014166303.1	26	1.79e-21	putative radC-like protein yeeS	Escherichia coli CFT073
WP_014166194.1	286	1.97e-21	zinc ABC transporter ATP-binding protein	Streptococcus agalactiae NEM316
WP_014165794.1	16	2.58e-21	single-strand DNA-binding protein	Salmonella typhimurium LT2
WP_014166021.1	75	3.31e-21	18.5 kDa protein
WP_014165322.1	17	7.09e-21	putative salicylate biosynthesis isochorismate synthase
WP_014164783.1	139	7.71e-21	VanRB	Enterococcus faecium
WP_014165581.1	32	1.02e-20	variant erythrocyte surface antigen-1, alpha subunit	Babesia bovis T2Bo
WP_014165114.1	85	1.44e-20	ferripyoverdine receptor	Pseudomonas aeruginosa PAO1
WP_014165419.1	67	1.62e-20	136R protein
WP_014166422.1	5	2.02e-20	haemin storage system, HmsF protein	Yersinia pestis CO92
WP_014165969.1	57	2.11e-20	DNA-binding global transcriptional activator; DLP12 prophage	Escherichia coli str. K-12 substr. MG1655
WP_014164942.1	7	2.57e-20	pyruvate kinase	Salmonella typhimurium LT2
WP_014165736.1	59	3.43e-20	toxin co-regulated pilus biosynthesis protein I	Vibrio cholerae O1 biovar El Tor str. N16961
WP_014166541.1	86	4.67e-20	Peptidyl-prolyl cis-trans isomerase; EC=5.2.1.8
WP_014164488.1	10	5.24e-20	Acanthophin-D; Postsynaptic neurotoxin
WP_014164686.1	37	6.76e-20	Nucleoprotein; Nucleocapsid protein; Protein N
WP_014165816.1	9	7.3e-20	Protein E7
WP_041253270.1	31	7.9e-20	hypothetical protein BT_2626	Bacteroides thetaiotaomicron VPI-5482
WP_014166456.1	16	8.63e-20	Putative uncharacterized protein
WP_014164690.1	70	9.18e-20	Transcriptional regulator
WP_041253185.1	54	1.01e-19	Inositol phosphate phosphatase
WP_014166167.1	250	1.06e-19	ribosomal protection tetracycline resistance protein	Arcanobacterium pyogenes
WP_014165571.1	37	1.32e-19	Pyolysin
WP_014164303.1	40	1.61e-19	erythrocyte membrane protein 1 PfEMP1	Plasmodium falciparum 3D7
WP_014166155.1	75	1.74e-19	histidine kinase-response regulator hybrid protein	Xanthomonas axonopodis pv. citri str. 306
WP_014166120.1	14	3.55e-19	variant surface glycoprotein	Trypanosoma brucei TREU927
WP_014165278.1	159	4.09e-19	Serine protease/ABC transporter B family protein tagC; EC=3.4.21.-; Prestalk-specific protein tagC
WP_014164865.1	4	4.18e-19	GAF domain-containing protein, involved in signal transduction	Bacteroides thetaiotaomicron VPI-5482
WP_014165889.1	29	4.6e-19	sensory box histidine kinase/response regulator	Legionella pneumophila subsp. pneumophila str. Philadelphia 1
WP_041253396.1	18	5.12e-19	hypothetical protein blr8088	Bradyrhizobium japonicum USDA 110
WP_041253246.1	5	5.97e-19	Neuroendocrine convertase 1; Short=NEC 1; EC=3.4.21.93; Prohormone convertase 1; Proprotein convertase 1
WP_014164624.1	8	8.14e-19	putative aminotransferase	Campylobacter jejuni subsp. jejuni NCTC 11168
WP_014165763.1	89	8.45e-19	M protein, serotype 24
WP_014166482.1	9	1.05e-18	Alpha-latrocrustotoxin-Lt1a; Short=Alpha-LCT-Lt1a; Alpha-latrocrustotoxin; Short=Alpha-LCT; Crusta1
WP_014165790.1	237	1.55e-18	hypothetical protein PA0716	Pseudomonas aeruginosa PAO1
WP_014165685.1	16	1.7e-18	UDP-galactopyranose mutase	Leishmania major
WP_041253451.1	15	2.52e-18	Glycosyl transferase; Glycosyltransferase
WP_014166292.1	2	2.74e-18	hypothetical protein BT_0319	Bacteroides thetaiotaomicron VPI-5482
WP_014166006.1	7	3.3e-18	heptaprenyl diphosphate synthase, component II, putative	Enterococcus faecalis V583
WP_041253190.1	196	5e-18	Disintegrin EMF10A; Short=EMF-10A; Platelet aggregation activation inhibitor
WP_014166724.1	24	6.03e-18	penicillin-binding protein 1A ponA	Haemophilus influenzae Rd KW20
WP_014165898.1	11	6.51e-18	Conotoxin Cl6.6a
WP_014164151.1	144	6.75e-18	Integration host factor subunit beta; Short=IHF-beta
WP_014164910.1	4	8.48e-18	flagellar basal body P-ring protein	Yersinia enterocolitica subsp. enterocolitica 8081
WP_041253177.1	5	1.21e-17	putative membrane transporter	Salmonella enterica subsp. enterica serovar Typhi str. Ty2
WP_014166322.1	3	1.23e-17	Conotoxin scaffold VI/VII
WP_014164362.1	90	1.68e-17	Macrophage infectivity potentiator; Peptidyl-prolyl cis-trans isomerase; Short=PPIase; Short=Rotamase
WP_014166520.1	10	1.8e-17	Thioredoxin
WP_014164708.1	43	2.09e-17	lipooligosaccharide biosynthesis glycosyltransferase	Campylobacter jejuni subsp. jejuni NCTC 11168
WP_050855777.1	5	2.19e-17	ISSod4, transposase	Shewanella oneidensis MR-1
WP_014165095.1	15	2.3e-17	50S ribosomal protein L31 type B	Escherichia coli O157:H7 str. Sakai
WP_014164468.1	5	2.36e-17	bacteriophage-like signal peptide protein	Ralstonia solanacearum GMI1000
WP_041253274.1	11	2.53e-17	hypothetical protein mll5466	Mesorhizobium loti MAFF303099
WP_014165944.1	27	2.96e-17	Nucleoprotein; Nucleocapsid protein
WP_014165250.1	47	4.08e-17	DNA-binding transcriptional regulator SoxS	Salmonella typhimurium LT2
WP_014164724.1	7	5.06e-17	possible sugar nucleotidyltransferase
WP_014164940.1	5	5.42e-17	RNA methyltransferase	Streptococcus agalactiae 2603V/R
WP_014165620.1	74	6.83e-17	erythromycin resistance methylase	Streptococcus pyogenes
WP_014165371.1	183	7.43e-17	DNA-binding response regulator ResD
WP_014164958.1	17	7.72e-17	C2 toxin Component-II
WP_014166010.1	252	8.72e-17	COG1566: Multidrug resistance efflux pump	Escherichia coli B7A
WP_014164393.1	128	1.02e-16	Two-component response regulator
WP_014166721.1	38	1.1e-16	hypothetical protein PA0078	Pseudomonas aeruginosa PAO1
WP_014166437.1	4	1.18e-16	interaptin	Legionella pneumophila subsp. pneumophila str. Philadelphia 1
WP_014165942.1	10	1.22e-16	extracellular enterotoxin L	Staphylococcus aureus subsp. aureus MW2
WP_014164211.1	16	1.28e-16	hypothetical protein Rv3868	Mycobacterium tuberculosis H37Rv
WP_014164169.1	7	1.48e-16	tetrathionate reductase complex subunit B	Salmonella typhimurium LT2
WP_014165892.1	8	1.6e-16	ISmav2-like transposase	Streptomyces avermitilis MA-4680
WP_014165903.1	8	3.02e-16	DNA helicase IV	Salmonella enterica subsp. enterica serovar Typhi str. Ty2
WP_014164554.1	78	3.05e-16	Outer membrane protein
WP_014164425.1	33	4.05e-16	D-lactate dehydrogenase	Amycolatopsis orientalis
WP_014164188.1	191	4.48e-16	VAT B	Staphylococcus aureus
WP_014166600.1	76	5.23e-16	D8L protein
WP_014166462.1	3	5.26e-16	hypothetical protein gbs0095	Streptococcus agalactiae NEM316
WP_014166007.1	26	6.18e-16	daunorubicin C-13 ketoreductase	Xylella fastidiosa 9a5c
WP_014165035.1	77	6.63e-16	Outer membrane protein OmpA; Putative outer membrane porin
WP_014166069.1	250	7.24e-16	T3SS structure protein EscC
WP_014166209.1	35	8.78e-16	hypothetical protein gbs0236	Streptococcus agalactiae NEM316
WP_014165037.1	20	1.18e-15	beta-bungarotoxin A3 chain	Bungarus multicinctus
WP_041253468.1	6	1.32e-15	IRON-dependent repressor and activator IDER	Mycobacterium tuberculosis H37Rv
WP_014165080.1	5	1.37e-15	hypothetical protein SMc03761	Sinorhizobium meliloti 1021
WP_014166169.1	104	1.73e-15	site-specific integrase/recombinase	Bradyrhizobium japonicum USDA 110
WP_014166225.1	12	1.93e-15	bifunctional in plasma membrane proline dehydrogenase and pyrroline-5-carboxylate dehydrogenase OR in cytoplasm a transcriptional repressor	Salmonella typhimurium LT2
WP_014164897.1	24	3.56e-15	ferric uptake regulator	Shigella flexneri 2a str. 301
WP_014164526.1	55	3.84e-15	hypothetical protein pVir_p06	Campylobacter jejuni subsp. jejuni 81-176
WP_014164638.1	7	4.23e-15	Astacin-like metalloprotease toxin; EC=3.4.24.-; Loxosceles astacin-like protease; Short=LALP
WP_014165950.1	84	4.62e-15	FhuA	Escherichia coli O157:H7 str. Sakai
WP_014165086.1	51	5.11e-15	macrolide transporter ATP-binding /permease protein	Enterobacter sp. 638
WP_014164217.1	25	5.46e-15	flagella synthesis protein FlgN	Yersinia enterocolitica subsp. enterocolitica 8081
WP_014164997.1	6	6.35e-15	Putative undecaprenyl pyrophosphate phosphatase
WP_014164959.1	5	7.48e-15	M-protein
WP_014166546.1	38	1.43e-14	Nucleotide sugar epimerase
WP_014166243.1	27	1.57e-14	hypothetical protein bsr8045	Bradyrhizobium japonicum USDA 110
WP_014166447.1	221	2.65e-14	RTX-III toxin determinant D; APX-IIID; Cytolysin IIID; Short=CLY-IIID; Toxin RTX-III secretion protein D
WP_041253292.1	24	2.78e-14	RTX toxin RtxA	Vibrio cholerae O1 biovar El Tor str. N16961
WP_014165059.1	8	2.87e-14	putative bacteriophage protein	Salmonella enterica subsp. enterica serovar Typhi str. CT18
WP_014166185.1	91	2.89e-14	heme-hemopexin utilization protein C	Haemophilus influenzae Rd KW20
WP_014166752.1	37	2.94e-14	Ivanolysin; Thiol-activated cytolysin
WP_014166715.1	6	3.4e-14	Nucleoside-triphosphatase 2; NTPase-II; Nucleoside-triphosphatase II; Nucleoside triphosphate hydrolase 2
WP_014164998.1	15	3.7e-14	2-amino-4-hydroxy-6-hydroxymethyldihydropteridine pyrophosphokinase/dihydropteroate synthase; EC=2.5.1.15; EC=2.7.6.3
WP_014164678.1	69	4.14e-14	Uncharacterized HTH-type transcriptional regulator yvkB
WP_014165063.1	5	4.2e-14	Mur ligase
WP_014166428.1	3	4.73e-14	long polar fimbrial outer membrane usher protein	Salmonella typhimurium LT2
WP_014164209.1	13	6.33e-14	Protective antigen; Short=PA; Anthrax toxins translocating protein; PA-83; Short=PA83; Contains: Protective antigen PA-20
WP_014164646.1	26	6.71e-14	Putative uncharacterized protein yicE
WP_041253188.1	10	6.8e-14	fibrinogen-binding protein	Staphylococcus aureus subsp. aureus MW2
WP_041253424.1	2	7.34e-14	Exendin-3
WP_014164938.1	18	9.58e-14	Flagellar P-ring protein; Basal body P-ring protein
WP_014165761.1	129	1.26e-13	Transcriptional regulator
WP_014166558.1	13	1.3e-13	capsular polysaccharide biosynthesis protein Cps4H	Streptococcus pneumoniae TIGR4
WP_014164871.1	14	1.34e-13	hydrophobe/amphiphile efflux-1 HAE1	Ralstonia eutropha JMP134
WP_050855810.1	12	1.36e-13	flagellar assembly protein FliO	Legionella pneumophila subsp. pneumophila str. Philadelphia 1
WP_050855812.1	80	1.57e-13	multidrug efflux protein QacB	Staphylococcus aureus
WP_041253167.1	3	1.75e-13	tetracycline resistance element mobilization regulatory protein rteC	Bacteroides thetaiotaomicron VPI-5482
WP_014165982.1	15	1.93e-13	Proprotein convertase subtilisin/kexin type 7; EC=3.4.21.-; Prohormone convertase 7; Proprotein convertase 7; Short=PC7
WP_041253138.1	6	2.13e-13	hypothetical protein ECs2623	Escherichia coli O157:H7 str. Sakai
WP_014166555.1	13	2.22e-13	hypothetical protein AGR_L_1997	Agrobacterium tumefaciens str. C58
WP_041253244.1	73	2.36e-13	hypothetical protein gbs0180	Streptococcus agalactiae NEM316
WP_014166154.1	36	2.45e-13	merozoite surface protein 3	Plasmodium falciparum 3D7
WP_014166125.1	4	2.71e-13	hypothetical protein gbs0195	Streptococcus agalactiae NEM316
WP_014164914.1	8	3.05e-13	Zinc metalloproteinase; EC=3.4.24
WP_041253176.1	22	3.59e-13	Toxin complex subunit TcaC
WP_014166254.1	25	3.61e-13	Toxin complex subunit TcaC
WP_014166387.1	25	4.02e-13	VI polysaccharide biosynthesis protein TviE, glycosyl transferase group 1	Salmonella enterica subsp. enterica serovar Typhi str. CT18
WP_014165671.1	8	4.04e-13	hydrophobe/amphiphile efflux-1 HAE1	Ralstonia eutropha JMP134
WP_014165324.1	11	4.36e-13	chemokine receptor-like protein	Simian cytomegalovirus
WP_014165507.1	51	4.55e-13	glycosyltransferase 2
WP_014165242.1	2	5.65e-13	tRNA binding domain protein	Streptococcus agalactiae NEM316
WP_014164192.1	106	6.29e-13	pyochelin synthetase	Pseudomonas aeruginosa PAO1
WP_014165610.1	9	6.55e-13	hypothetical protein bll0881	Bradyrhizobium japonicum USDA 110
WP_014165532.1	2	7.17e-13	quaternary ammonium compounds resistance protein Qac	Staphylococcus aureus
WP_014164376.1	44	8.04e-13	putative galactosyltransferase	Campylobacter jejuni subsp. jejuni NCTC 11168
WP_014166571.1	22	8.74e-13	HexB; Hyaluronic acid export protein B
WP_014164494.1	36	9.58e-13	iron III ABC transporter ATP-binding protein	Haemophilus influenzae Rd KW20
WP_014165608.1	15	9.68e-13	Cytotoxicity-associated immunodominant antigen; 120 kDa protein; CAG pathogenicity island protein 26
WP_014164815.1	31	1.65e-12	putative glutamate synthase	Enterococcus casseliflavus
WP_014165776.1	191	1.92e-12	Transcription factor; Two component system response regulatory protein
WP_014165981.1	13	2.8e-12	polysaccharide lyase family protein 8	Enterococcus faecalis V583
WP_014164569.1	8	3.42e-12	Flagellar motor switch protein FliG
WP_041253328.1	8	3.53e-12	YsaC
WP_014165533.1	5	4.25e-12	glucose/galactose transporter gluP	Helicobacter pylori 26695
WP_014166165.1	52	4.63e-12	Vacuolating cytotoxin autotransporter; Contains: Vacuolating cytotoxin; Vacuolating cytotoxin translocator
WP_014166377.1	11	4.94e-12	transcription regulator ArsR	Streptomyces coelicolor A3 2
WP_014165616.1	6	5.03e-12	amino acid permease family protein	Enterococcus faecalis V583
WP_014165940.1	75	5.22e-12	CP4-6 prophage; partial transposase of insertion element IS911A	Escherichia coli K12
WP_014166525.1	16	5.38e-12	variant surface glycoprotein	Trypanosoma brucei
WP_014165348.1	3	5.4e-12	cold shock-like protein cspI	Escherichia coli CFT073
WP_014165765.1	62	5.76e-12	hypothetical protein	Escherichia coli
WP_014166123.1	9	5.79e-12	cold shock protein CspC	Enterococcus faecalis V583
WP_014164685.1	17	6.04e-12	putative galactosyltransferase	Campylobacter jejuni subsp. jejuni NCTC 11168
WP_014165376.1	12	6.42e-12	P60 extracellular protein, invasion associated protein Iap	Listeria monocytogenes EGD-e
WP_014165158.1	5	6.46e-12	Sec-independent protein translocase protein tatB homolog
WP_014165751.1	86	6.98e-12	hypothetical protein STM4257	Salmonella typhimurium LT2
WP_014166485.1	29	8.29e-12	putative galactosyltransferase	Campylobacter jejuni subsp. jejuni NCTC 11168
WP_014164891.1	5	1.12e-11	putative head-DNA stabilization protein of prophage	Escherichia coli CFT073
WP_014165880.1	4	1.43e-11	putative lipoprotein	Salmonella enterica subsp. enterica serovar Typhi str. Ty2
WP_014166199.1	28	1.44e-11	Peptidoglycan hydrolase flgJ; EC=3.2.1.-; Muramidase flgJ
WP_014164440.1	14	1.48e-11	VayY protein	Bacillus circulans
WP_014166438.1	8	1.73e-11	dihydroaeruginoic acid synthetase	Pseudomonas aeruginosa PAO1
WP_014165434.1	5	1.84e-11	AraC-like transcriptional regulator	Escherichia coli
WP_014164697.1	46	2.41e-11	outer membrane receptor for ferric enterobactin enterochelin and colicins B and D	Escherichia coli O157:H7 str. Sakai
WP_014164720.1	7	2.48e-11	zinc ABC transporter ATP-binding protein	Streptococcus agalactiae NEM316
WP_041253156.1	3	2.69e-11	lipid A biosynthesis lauroyl acyltransferase	Campylobacter jejuni subsp. jejuni NCTC 11168
WP_014165474.1	81	2.91e-11	ZapC
WP_014164556.1	12	3.34e-11	hypothetical protein c1248	Escherichia coli CFT073
WP_014164372.1	100	3.79e-11	VAT B	Staphylococcus aureus
WP_014164339.1	4	3.82e-11	trans-sialidase	Trypanosoma cruzi strain CL Brener
WP_014165525.1	1	4.05e-11	N-acetylmuramoyl-L-alanine amidase sporulation mother cell wall hydrolase	Bacillus halodurans C-125
WP_014165727.1	8	4.09e-11	Adenosine monophosphate-protein transferase and cysteine protease ibpA; Short=HMW IgBP; p120; Includes: Adenosine monophosphate-protein transferase ibpA
WP_014166251.1	9	5.13e-11	hypothetical protein mll5466	Mesorhizobium loti MAFF303099
WP_014164776.1	2	5.16e-11	Thioredoxin
WP_014166608.1	24	6.27e-11	two-component response regulator	Bradyrhizobium japonicum USDA 110
WP_014166737.1	68	7.52e-11	Putative UDP-glucuronic acid epimerase
WP_014166524.1	45	7.78e-11	hypothetical protein mll0462	Mesorhizobium loti MAFF303099
WP_014166127.1	4	8.24e-11	Protein translocase subunit secA
WP_014165688.1	175	8.63e-11	Pyrolysin; EC=3.4.21
WP_014166455.1	2	1.01e-10	putative carbonic anhydrase	Salmonella typhimurium LT2
WP_041253227.1	57	1.03e-10	iron-enterobactin outer membrane transporter	Escherichia coli K12
WP_014165343.1	34	1.23e-10	TCP pilus virulence regulatory protein	Vibrio cholerae O1 biovar El Tor str. N16961
WP_014164654.1	3	1.29e-10	possible pump for toxic or radical ions
WP_014164757.1	315	1.58e-10	Multidrug resistance protein 1; Multidrug-efflux transporter 1
WP_014164375.1	42	1.63e-10	glycosyl transferase, group 2 family protein	Enterococcus faecalis V583
WP_014165741.1	17	1.69e-10	Hemolysin
WP_014165005.1	37	1.83e-10	hypothetical protein Z6024	Escherichia coli O157:H7 EDL933
WP_014164606.1	10	2.2e-10	BfpD	Escherichia coli
WP_014164438.1	3	2.61e-10	regulatory protein	Streptomyces coelicolor A3 2
WP_014165618.1	124	3.03e-10	Subtilisin-related protease SPC2
WP_014165519.1	26	3.14e-10	VI polysaccharide biosynthesis protein TviE	Salmonella enterica subsp. enterica serovar Typhi str. Ty2
WP_014166474.1	82	3.49e-10	outer membrane iron III transporter
WP_014166661.1	4	3.61e-10	prophage LambdaSa1, site-specific recombinase phage integrase family protein	Streptococcus agalactiae 2603V/R
WP_014164885.1	45	4.02e-10	phage integrase family site specific recombinase	Enterococcus faecalis V583
WP_050855818.1	7	4.33e-10	P60 extracellular protein, invasion associated protein Iap	Listeria monocytogenes EGD-e
WP_041253209.1	12	4.7e-10	Adenosine monophosphate-protein transferase and cysteine protease ibpA; Short=HMW IgBP; p120; Includes: Adenosine monophosphate-protein transferase ibpA
WP_014165284.1	16	4.93e-10	DNA-binding protein fis
WP_014164812.1	29	5.88e-10	Bacillolysin; EC=3.4.24.28; Neutral protease
WP_014165745.1	25	5.96e-10	internalin A	Listeria monocytogenes EGD-e
WP_014165304.1	92	8.72e-10	pesticin/yersiniabactin outer membrane receptor	Yersinia pestis KIM 10
WP_014166312.1	37	9.98e-10	IucB protein	Escherichia coli CFT073

## Sheet: 94-081
Supplementary Table 2. Predicted virulence factors from F. columnare strain 94-081
Query/Protein_ID	Number of hits	Lowest E-value	Description	Worked Bactaria species
WP_060381471.1	2	0	glutamate dehydrogenase
WP_060381646.1	1	0	hypothetical protein BT_3247	Bacteroides thetaiotaomicron VPI-5482
WP_060381868.1	48	0	molecular chaperone DnaK	Streptococcus agalactiae NEM316
WP_060381974.1	6	0	catalase
WP_060382048.1	11	0	catalase-peroxidase KatB	Legionella pneumophila subsp. pneumophila str. Philadelphia 1
WP_060382064.1	5	0	CTP synthetase	Streptococcus agalactiae 2603V/R
WP_060382374.1	39	0	alanine racemase	Bacteroides thetaiotaomicron VPI-5482
WP_060382528.1	95	0	endopeptidase Clp ATP-binding chain C	Listeria monocytogenes EGD-e
WP_060382551.1	49	0	ClpB protein
WP_060382701.1	342	0	Protein translocase subunit secA
WP_060382819.1	32	0	Carbamoyl-phosphate synthase large chain; EC=6.3.5.5
WP_060382892.1	9	0	DNA-directed RNA polymerase subunit beta`	Streptococcus agalactiae NEM316
WP_060382893.1	11	0	DNA-directed RNA polymerase subunit beta	Streptococcus agalactiae NEM316
WP_060383271.1	4	0	chaperonin GroEL	Legionella pneumophila subsp. pneumophila str. Philadelphia 1
WP_060383408.1	10	0	DNA mismatch repair protein	Salmonella typhimurium LT2
WP_060381585.1	16	1.07e-179	asparaginyl-tRNA synthetase	Salmonella enterica subsp. enterica serovar Typhi str. Ty2
WP_060381973.1	8	4.26e-179	catalase precursor, EC 1.11.1.6, has a signal peptide
WP_060382779.1	8	5.02e-177	type I restriction enzyme HsdR, putative	Vibrio cholerae O1 biovar El Tor str. N16961
WP_060383116.1	16	6.35e-175	VI polysaccharide biosynthesis UDP-glucose/GDP-mannose dehydrogenase	Salmonella enterica subsp. enterica serovar Typhi str. Ty2
WP_060381786.1	14	6.56e-171	polynucleotide phosphorylase/polyadenylase	Streptococcus agalactiae 2603V/R
WP_060381736.1	5	1.2e-168	methylmalonyll-CoA mutase	Streptomyces coelicolor A3 2
WP_060381519.1	9	2.82e-166	glucosamine--fructose-6-phosphate aminotransferase	Bradyrhizobium japonicum USDA 110
WP_060382966.1	1	1.08e-160	4-hydroxyproline epimerase; EC=5.1.1.8
WP_060382451.1	6	5.06e-160	oligopeptidase B	Trypanosoma brucei brucei
WP_060383869.1	52	1.79e-155	chromosomal replication initiation protein	Bacteroides thetaiotaomicron VPI-5482
WP_060381493.1	4	1.97e-154	selenocysteine lyase	Streptococcus agalactiae 2603V/R
WP_060383416.1	73	2.64e-154	ATP-dependent Clp protease ATP-binding subunit ClpX
WP_060382253.1	35	1.25e-151	ISSod13, transposase	Shewanella oneidensis MR-1
WP_060382253.1	35	1.25e-151	ISSod13, transposase	Shewanella oneidensis MR-1
WP_060382253.1	35	1.25e-151	ISSod13, transposase	Shewanella oneidensis MR-1
WP_060382253.1	35	1.25e-151	ISSod13, transposase	Shewanella oneidensis MR-1
WP_060382253.1	35	1.25e-151	ISSod13, transposase	Shewanella oneidensis MR-1
WP_060382253.1	35	1.25e-151	ISSod13, transposase	Shewanella oneidensis MR-1
WP_060382463.1	404	2.59e-150	putative excinuclease ABC subunit A	Bradyrhizobium japonicum USDA 110
WP_060383267.1	266	7.04e-146	Immunoreactive 47 kD antigen PG120; Sigma-54-dependent transcriptional regulator
WP_060381512.1	4	1.58e-145	DNA repair protein RadA	Streptococcus agalactiae NEM316
WP_060382914.1	10	4.99e-139	putative lysil-tRNA synthetase LysU	Escherichia coli
WP_060381443.1	8	5.72e-137	butanol dehydrogenase, NADH-dependent, putative	Pseudomonas putida KT2440
WP_060382576.1	4	6.67e-133	80 kDa prolyl oligopeptidase	Trypanosoma cruzi
WP_060381991.1	340	6.95e-133	putative excinuclease ABC subunit A	Bradyrhizobium japonicum USDA 110
WP_060383612.1	41	1.88e-128	endopeptidase Clp ATP-binding chain C	Listeria monocytogenes EGD-e
WP_060383792.1	6	1.03e-126	L-asparaginase I	Bacteroides thetaiotaomicron VPI-5482
WP_060383114.1	121	1.16e-126	dTDP-glucose 4,6-dehydratase
WP_060383113.1	29	1.3e-125	glucose-1-phosphate thymidylyltransferase
WP_060381522.1	5	1.16e-124	tyrosyl-tRNA synthetase	Streptococcus agalactiae NEM316
WP_060381453.1	6	1.34e-123	hypothetical protein SAG0145	Streptococcus agalactiae 2603V/R
WP_060381983.1	29	4.84e-120	cell division protein FtsK	Enterococcus faecalis V583
WP_060382357.1	8	1.85e-119	GTP pyrophosphokinase	Mycobacterium tuberculosis H37Rv
WP_060383174.1	107	2.84e-115	recombination factor protein RarA	Salmonella enterica subsp. enterica serovar Typhimurium str. LT2
WP_060383117.1	121	3.06e-115	VI polysaccharide biosynthesis epimerase	Salmonella enterica subsp. enterica serovar Typhi str. Ty2
WP_060382665.1	250	7.11e-112	Response regulatory protein AtoC
WP_060382781.1	10	1.67e-109	DNA methylase HsdM, putative	Vibrio cholerae O1 biovar El Tor str. N16961
WP_060383104.1	70	1.52e-107	epimerase/dehydratase polysaccharide-related biosynthesis protein
WP_060382513.1	9	3.72e-107	prophage LambdaSa2, replicative DNA helicase	Streptococcus agalactiae 2603V/R
WP_060383239.1	8	3.84e-107	hypothetical protein BT_0948	Bacteroides thetaiotaomicron VPI-5482
WP_060381655.1	106	7.3e-106	UDP-glucose 4-epimerase
WP_060382832.1	279	5.37e-104	lipid transporter ATP-binding/permease protein	Salmonella enterica subsp. enterica serovar Typhimurium str. LT2
WP_060383541.1	71	6.06e-103	type II protein secretion ATPase LspE	Legionella pneumophila subsp. pneumophila str. Philadelphia 1
WP_060382563.1	13	1.09e-102	30S ribosomal protein S1	Salmonella enterica subsp. enterica serovar Typhimurium str. LT2
WP_060383153.1	237	1.39e-102	No definition line
WP_041253289.1	21	1.55e-101	UDP-N-acetylglucosamine-2-epimerase	Streptococcus pneumoniae TIGR4
WP_014164948.1	152	2.8e-100	Cell-shape determining protein
WP_060383040.1	3	1.4e-99	flavohemoprotein
WP_060381501.1	3	8.08e-99	pyruvate kinase	Salmonella typhimurium LT2
WP_060381451.1	273	4.6e-98	hypothetical protein gbs0137	Streptococcus agalactiae NEM316
WP_060383916.1	7	6.14e-98	glutamyl-tRNA synthetase	Streptococcus agalactiae NEM316
WP_060383656.1	67	1.62e-96	hypothetical protein MW2471	Staphylococcus aureus subsp. aureus MW2
WP_060382031.1	280	1.62e-96	Probable protein-export membrane protein
WP_060382469.1	9	4.07e-96	dihydroorotate dehydrogenase 2	Salmonella enterica subsp. enterica serovar Typhimurium str. LT2
WP_060382698.1	282	1.49e-95	putative ABC transporter ATP-binding protein	Bacteroides thetaiotaomicron VPI-5482
WP_060382351.1	2	1.1e-94	cysteinyl-tRNA synthetase	Streptococcus agalactiae NEM316
WP_060383556.1	9	1.76e-94	seryl-tRNA synthetase	Salmonella enterica subsp. enterica serovar Typhimurium str. LT2
WP_014164319.1	5	2.35e-93	adhesin protein AP51-1	Trichomonas vaginalis
WP_060381656.1	6	8.3e-93	phosphoglyceromutase	Streptomyces coelicolor A3 2
WP_060383840.1	13	1.04e-92	tryptophan synthase alpha chain	Bacteroides thetaiotaomicron VPI-5482
WP_060381750.1	278	1.41e-92	lipid transporter ATP-binding/permease protein	Salmonella enterica subsp. enterica serovar Typhimurium str. LT2
WP_060383681.1	49	1.69e-92	Superoxide dismutase [Mn] 1; EC=1.15.1.1
WP_060383465.1	2	4e-92	putative iron-sulfur cluster-binding protein	Bacteroides thetaiotaomicron VPI-5482
WP_060383844.1	82	7.06e-90	phosphoserine aminotransferase	Salmonella enterica subsp. enterica serovar Typhimurium str. LT2
WP_060382694.1	544	9.18e-89	ABC transporter ATPase component	Salmonella enterica subsp. enterica serovar Typhimurium str. LT2
WP_060383148.1	4	1.03e-88	Carbamoyl-phosphate synthase small chain; EC=6.3.5.5
WP_060381654.1	7	1.01e-87	lipopolysaccharide biosynthesis protein	Bordetella pertussis Tohama I
WP_060382950.1	2	2.68e-85	hypothetical protein BT_4100	Bacteroides thetaiotaomicron VPI-5482
WP_060381712.1	94	5.31e-85	VAT B	Staphylococcus aureus
WP_060382010.1	1	2.27e-84	tRNA-specific 2-thiouridylase MnmA	Enterococcus faecalis V583
WP_060383452.1	6	3.07e-82	ribose-phosphate pyrophosphokinase	Enterococcus faecalis V583
WP_060381299.1	10	4.57e-82	hypothetical protein t1840	Salmonella enterica subsp. enterica serovar Typhi str. Ty2
WP_060382145.1	2	2.08e-81	alginate o-acetyltransferase AlgI	Pseudomonas aeruginosa PAO1
WP_060382129.1	370	2.37e-81	ABC transporter ATPase component	Salmonella enterica subsp. enterica serovar Typhi str. Ty2
WP_060383115.1	16	2.94e-81	UDP-glucose 6-dehydrogenase 2; EC=1.1.1.22
WP_060381802.1	256	9.01e-79	AcrB/D/F family
WP_060381298.1	94	1.16e-77	Bacillolysin; EC=3.4.24.28; Neutral protease
WP_060382090.1	8	2.77e-77	aminotransferase, class V	Enterococcus faecalis V583
WP_060381717.1	43	3.38e-77	putative 3-hydroxyacyl-CoA dehydrogenase	Escherichia coli CFT073
WP_060381669.1	4	2.5e-76	ribosomal RNA large subunit methyltransferase N	Enterococcus faecalis V583
WP_060383252.1	547	3.57e-76	ABC transporter ATPase component	Salmonella enterica subsp. enterica serovar Typhimurium str. LT2
WP_060383794.1	253	6.83e-76	Cation efflux AcrB/AcrD/AcrF family
WP_060383734.1	2	1.02e-75	hypothetical protein gbs0130	Streptococcus agalactiae NEM316
WP_060382024.1	8	1.58e-75	eukaryotic translation initiation factor 4A	Toxoplasma gondii
WP_060383093.1	8	2e-75	arabinose-5-phosphate isomerase [Campylobacter jejuni subsp. jejuni NCTC 11168]	Campylobacter jejuni subsp. jejuni NCTC 11168
WP_060383365.1	10	8e-75	Venom dipeptidyl peptidase 4; EC=3.4.14.5; Venom dipeptidyl peptidase IV
WP_060383187.1	15	1.06e-74	IucD protein	Escherichia coli CFT073
WP_060381768.1	5	7.32e-74	blue light photoreceptor cryptochrome	Mesorhizobium loti MAFF303099
WP_060382682.1	7	7.15e-73	thioredoxin reductase	Salmonella enterica subsp. enterica serovar Typhimurium str. LT2
WP_060383189.1	90	6.32e-70	siderophore biosynthesis protein	Shigella flexneri 2a str. 301
WP_014165004.1	13	6.85e-70	ATP-dependent Clp protease proteolytic subunit	Listeria monocytogenes EGD-e
WP_060383167.1	221	1.72e-69	tetracycline resistance protein	Clostridium acetobutylicum ATCC 824
WP_060383423.1	6	2.96e-69	undecaprenyl diphosphate synthase	Enterococcus faecalis V583
WP_014165997.1	304	5.64e-69	tetracycline-efflux transporter
WP_014164868.1	18	8.82e-69	RNA polymerase sigma factor	Mycobacterium tuberculosis H37Rv
WP_060382868.1	11	1.09e-68	subfamily S1C unassigned peptidase, has signal peptide
WP_060382107.1	270	1.14e-68	multidrug resistance B protein
WP_060381332.1	30	1.41e-68	dTDP-6-deoxy-L-mannose-dehydrogenase
WP_060382232.1	4	1.46e-68	alginate o-acetyltransferase AlgI	Pseudomonas aeruginosa PAO1
WP_060381935.1	11	1.84e-68	eukaryotic translation initiation factor 4A	Toxoplasma gondii
WP_060381294.1	95	2.34e-68	penicillin-binding protein 1A	Haemophilus influenzae R3021
WP_060382363.1	278	1.1e-67	hemolysin B	Escherichia coli CFT073
WP_060382661.1	543	3.03e-66	ABC transporter ATPase component	Salmonella enterica subsp. enterica serovar Typhi str. Ty2
WP_060383190.1	33	1.61e-65	siderophore biosynthesis protein	Shigella flexneri 2a str. 301
WP_060381808.1	26	2.41e-65	3-oxoacyl- acyl carrier protein synthase II	Escherichia coli CFT073
WP_060382323.1	503	5.11e-65	ABC transporter, ATP-binding protein	Enterococcus faecalis V583
WP_060383105.1	9	7.77e-65	perosamine synthetase	Brucella melitensis 16M
WP_060383697.1	3	9.67e-65	leucyl/phenylalanyl-tRNA--protein transferase	Salmonella enterica subsp. enterica serovar Typhimurium str. LT2
WP_060382057.1	22	1.22e-64	methylmalonyll-CoA mutase	Streptomyces coelicolor A3 2
WP_060381737.1	2	1.69e-64	hypothetical protein BT_2606	Bacteroides thetaiotaomicron VPI-5482
WP_060383814.1	10	6.14e-64	23S rRNA m 2 G2445 methyltransferase	Salmonella enterica subsp. enterica serovar Typhimurium str. LT2
WP_060381595.1	7	7.39e-64	Putative 4-hydroxybutyrate coenzyme A transferase
WP_060382968.1	8	5.58e-63	hypothetical protein SMc03259	Sinorhizobium meliloti 1021
WP_060382647.1	6	1.7e-62	adhesin protein AP33-2	Trichomonas vaginalis
WP_060383088.1	286	2.14e-62	ABC transporter, ATP-binding component
WP_060381794.1	6	2.88e-61	putative carbonic anhydrase	Salmonella typhimurium LT2
WP_060383359.1	218	4.36e-61	hypothetical protein CKO_01083 [Citrobacter koseri ATCC BAA-895]
WP_060383587.1	7	4.81e-61	ferrochelatase	Enterococcus faecalis V583
WP_060383005.1	34	9.01e-61	mannose-1-phosphate guanylyltransferase/mannose-6-phosphate isomerase	Pseudomonas aeruginosa PAO1
WP_060383050.1	3	2.66e-60	eukaryotic translation initiation factor 4A	Toxoplasma gondii
WP_060382449.1	27	5.71e-59	oxidative stress regulatory protein
WP_060382618.1	15	6.01e-59	Hsp90	Cryptosporidium parvum Iowa II
WP_060383242.1	63	7.75e-59	transposase	Bacteroides thetaiotaomicron VPI-5482
WP_060382071.1	240	5.89e-58	virulence sensor protein	Bordetella pertussis Tohama I
WP_060381743.1	3	1.33e-57	triosephosphate isomerase	Pseudomonas aeruginosa PAO1
WP_060383044.1	26	3.15e-57	PhoB-dependent, ATP-binding pho regulon component	Salmonella typhimurium LT2
WP_060383850.1	282	5.25e-57	lipid transporter ATP-binding/permease protein	Salmonella enterica subsp. enterica serovar Typhimurium str. LT2
WP_060381645.1	2	2.3e-56	polysaccharide deacetylase	Bacteroides thetaiotaomicron VPI-5482
WP_060383760.1	2	3.85e-56	argininosuccinate lyase	Streptococcus agalactiae 2603V/R
WP_060381675.1	4	6.91e-56	3-phosphoshikimate 1-carboxyvinyltransferase	Salmonella enterica subsp. enterica serovar Typhi str. Ty2
WP_060382237.1	20	9.27e-56	lipopolysaccharide biosynthesis protein	Bordetella pertussis Tohama I
WP_060382795.1	5	1.08e-55	DLP12 prophage; secreted protein, UPF0098 family	Escherichia coli str. K-12 substr. MG1655
WP_060383917.1	7	5.7e-55	argininosuccinate synthase	Streptococcus agalactiae NEM316
WP_060383679.1	7	1.1e-54	acyl-CoA transferase
WP_060381936.1	3	3.48e-54	putative acyl-coa dehydrogenase	Escherichia coli CFT073
WP_060382608.1	87	4.63e-54	CPS-53 KpLE1 prophage; bactoprenol glucosyl transferase	Escherichia coli str. K-12 substr. MG1655
WP_060381482.1	20	8.89e-54	3-oxoacyl- acyl carrier protein synthase II	Escherichia coli CFT073
WP_060382652.1	116	2.35e-53	UDP-3-O-[3-hydroxymyristoyl] glucosamine N-acyltransferase. Lipid A biosynthesis; third step. Rifampicin resistance protein
WP_060383818.1	11	3.03e-53	ThiJ/PfpI family protein	Pseudomonas putida KT2440
WP_060382416.1	14	4.66e-53	pyridine nucleotide-disulfide oxidoreductase	Streptococcus agalactiae NEM316
WP_060382114.1	54	4.7e-53	pyridine nucleotide-disulfide oxidoreductase	Streptococcus agalactiae NEM316
WP_060382331.1	13	1.87e-52	oxidoreductase	Streptomyces coelicolor A3 2
WP_060382343.1	55	9.92e-52	Thermolysin; EC=3.4.24.27; Thermostable neutral proteinase
WP_060382020.1	286	1.48e-51	Part of the ABC transporter complex bceAB TC 3.A.1.123.5 involved in bacitracin export. Responsible for energy coupling to the transport system.
WP_060382991.1	9	1.74e-51	CP4-6 prophage; predicted dehydratase	Escherichia coli str. K-12 substr. MG1655
WP_060382517.1	3	2.72e-51	queuine tRNA-ribosyltransferase	Brucella melitensis bv. 1 str. 16M
WP_060381807.1	32	3.09e-51	3-ketoacyl- acyl-carrier-protein reductase	Escherichia coli CFT073
WP_060381331.1	8	3.73e-51	dTDP-6-deoxy-D-glucose-3,5 epimerase
WP_060381508.1	12	4.52e-51	sugar-phosphate dehydrogenase	Xylella fastidiosa 9a5c
WP_060381917.1	105	1.21e-50	VanE	Enterococcus casseliflavus
WP_060383039.1	4	1.22e-50	phosphoribosylaminoimidazole-succinocarboxamide synthase	Mycobacterium tuberculosis H37Rv
WP_060382668.1	15	5.34e-50	dnaJ protein	Streptococcus agalactiae 2603V/R
WP_060382519.1	8	6.39e-50	transketolase, C-terminal subunit	Streptococcus agalactiae 2603V/R
WP_060381975.1	7	8.9e-50	peroxiredoxin, alkyl hydroperoxide reductase
WP_060382177.1	16	1.04e-49	superoxide dismutase	Legionella pneumophila subsp. pneumophila str. Philadelphia 1
WP_060383875.1	284	1.04e-49	Multidrug resistance ABC transporter ATP-binding and permease protein
WP_060382518.1	2	2.7e-49	transketolase, N-terminal subunit	Streptococcus agalactiae 2603V/R
WP_060382191.1	1	4.59e-49	phosphoribosyl transferase PRTase II
WP_060382657.1	90	1.07e-48	Na+ driven multidrug resistance efflux pump
WP_060383860.1	7	1.16e-48	capD belongs to the gamma-glutamyl-transpeptidase family and may be involved in anchoring the capsule to the peptidoglycan
WP_060381821.1	19	1.31e-48	3-oxoacyl- acyl carrier protein synthase I	Escherichia coli CFT073
WP_060381670.1	284	1.49e-48	ABC transporter-related protein	Bacillus cereus subsp. cytotoxis NVH 391-98
WP_060383704.1	92	2.76e-48	undecaprenyl pyrophosphate phosphatase	Escherichia coli O157:H7 EDL933
WP_060382234.1	29	3.22e-48	3-ketoacyl- acyl-carrier-protein reductase	Escherichia coli CFT073
WP_060382008.1	5	6.49e-48	ThiJ/PfpI family protein	Pseudomonas putida KT2440
WP_060382087.1	15	1.88e-47	3-deoxy-manno-octulosonate cytidylyltransferase	Salmonella enterica subsp. enterica serovar Typhimurium str. LT2
WP_060381987.1	22	4.58e-47	type I restriction-modification system specificity subunit	Bradyrhizobium japonicum USDA 110
WP_060383406.1	23	9.72e-47	putative Zn-dependent protease	Salmonella enterica subsp. enterica serovar Typhimurium str. LT2
WP_060381516.1	20	1.22e-46	pantoate--beta-alanine ligase	Mycobacterium tuberculosis H37Rv
WP_060383839.1	6	1.83e-46	putative N- 5`-phosphoribosyl anthranilate isomerase	Bacteroides thetaiotaomicron VPI-5482
WP_060382108.1	176	2.46e-46	HlyD family secretion protein
WP_060382656.1	4	6.06e-46	TerC	Escherichia coli O157:H7 str. Sakai
WP_060381468.1	14	1.11e-45	aldehyde dehydrogenase family protein	Pseudomonas putida KT2440
WP_060382505.1	322	1.72e-45	macrolide transporter ATP-binding /permease protein	Enterobacter sakazakii ATCC BAA-894
WP_060383691.1	10	1.8e-45	Carboxy-terminal protease; EC=3.4.21
WP_060383051.1	216	2.18e-45	virulence sensor protein	Bordetella pertussis Tohama I
WP_060381365.1	186	4.25e-45	DNA-binding response regulator ResD
WP_060382401.1	10	1.5e-44	perosamine synthetase	Brucella melitensis 16M
WP_060382963.1	2	1.73e-44	isopropylmalate isomerase small subunit	Mycobacterium tuberculosis H37Rv
WP_060382965.1	8	3.47e-44	putative amino acid dehydrogenase transmembrane protein	Sinorhizobium meliloti 1021
WP_060382808.1	48	3.57e-44	hemin transport system permease protein HmuU	Yersinia pestis CO92
WP_060381640.1	4	3.84e-44	50S ribosomal protein L13	Streptococcus agalactiae 2603V/R
WP_060383567.1	314	5.09e-44	RND pump protein
WP_060382250.1	218	5.89e-44	sensory box histidine kinase/response regulator	Legionella pneumophila subsp. pneumophila str. Philadelphia 1
WP_060381529.1	22	2.9e-43	glycosyltransferase	Corynebacterium glutamicum ATCC 13032
WP_060383106.1	10	3.09e-43	capsular polysaccharide synthesis enzyme Cap8M	Staphylococcus aureus subsp. aureus MW2
WP_060383156.1	4	3.34e-43	50S ribosomal protein L6
WP_060383182.1	65	3.41e-43	putative iron uptake receptor precursor, TonB dependent receptor
WP_060383553.1	178	6.22e-43	dimethyladenosine transferase	Enterobacter sakazakii ATCC BAA-894
WP_060382335.1	5	6.82e-43	molybdenum cofactor biosynthesis protein A, putative	Pseudomonas putida KT2440
WP_060382565.1	6	6.95e-43	cytidylate kinase	Salmonella enterica subsp. enterica serovar Typhi str. Ty2
WP_060381601.1	8	1.05e-42	trifunctional transcriptional regulator/proline dehydrogenase/pyrroline-5-carboxylate dehydrogenase	Salmonella enterica subsp. enterica serovar Typhi str. Ty2
WP_060381584.1	3	1.29e-42	RNA polymerase sigma-54 factor rpon
WP_060383203.1	13	1.99e-42	possible hemolysin
WP_060381718.1	9	2.37e-42	hypothetical protein BT_2606	Bacteroides thetaiotaomicron VPI-5482
WP_060382613.1	282	3.99e-42	iron III transport ATP binding protein sfuC like
WP_060381981.1	9	4.03e-42	thiol peroxidase	Vibrio cholerae O1 biovar El Tor str. N16961
WP_060381818.1	20	4.12e-42	3-oxoacyl- acyl carrier protein synthase I	Escherichia coli CFT073
WP_060381659.1	9	8.46e-42	hypothetical protein t1939	Salmonella enterica subsp. enterica serovar Typhi str. Ty2
WP_060383323.1	250	9.51e-42	dihydrofolate reductase	Pasteurella multocida
WP_060382623.1	214	9.69e-42	sensory box histidine kinase/response regulator	Legionella pneumophila subsp. pneumophila str. Philadelphia 1
WP_060383301.1	28	1.24e-41	cytosine-specific methyltransferase	Bacillus halodurans C-125
WP_060381405.1	9	1.4e-41	acyl-CoA transferase
WP_060381918.1	74	1.53e-41	Phosphopantetheine adenylyltransferase; EC=2.7.7.3; Pantetheine-phosphate adenylyltransferase; Short=PPAT; Dephospho-CoA pyrophosphorylase;
WP_060382911.1	22	3.01e-41	putative outer membrane protein, probably involved in nutrient binding	Bacteroides thetaiotaomicron VPI-5482
WP_060382370.1	11	5.93e-41	aldehyde dehydrogenase family protein	Pseudomonas putida KT2440
WP_060382448.1	53	6.64e-41	Uncharacterized protein HI_1349
WP_060383003.1	278	7.77e-41	ABC transporter, ATP-binding protein	Enterococcus faecalis V583
WP_060381541.1	2	8.2e-41	Dnase
WP_060383531.1	55	4.72e-40	still frameshift type 4 fimbrial biogenesis protein PilC	Pseudomonas aeruginosa PAO1
WP_060383076.1	8	5.05e-40	N-acetyl neuramic acid synthetase NeuB	Streptococcus agalactiae 2603V/R
WP_060382065.1	13	5.97e-40	Inner membrane protein oxaA
WP_060381334.1	13	8.04e-40	capsular polysaccharide synthesis enzyme Cap8M	Staphylococcus aureus subsp. aureus MW2
WP_060383532.1	5	8.93e-40	putative acyl-coa dehydrogenase	Escherichia coli CFT073
WP_060382520.1	5	1.6e-39	acyl-CoA transferase
WP_060382406.1	290	2.77e-39	putative ABC transporter ATP-binding protein	Bacteroides thetaiotaomicron VPI-5482
WP_060381710.1	1	4.13e-39	hypothetical protein BT_2606	Bacteroides thetaiotaomicron VPI-5482
WP_060382314.1	2	5.08e-39	anthranilate phosphoribosyltransferase	Mycobacterium tuberculosis H37Rv
WP_060382413.1	9	5.41e-39	Venom dipeptidyl peptidase 4; EC=3.4.14.5; Venom dipeptidyl peptidase IV
WP_060381316.1	22	6.14e-39	cytoplasmic ferritin	Shigella flexneri 2a str. 2457T
WP_060382889.1	240	6.21e-39	tetracycline resistance protein	Enterococcus faecium
WP_060381333.1	113	7.21e-39	Nucleotide sugar epimerase
WP_060383172.1	16	1.24e-38	RNA methyltransferase	Streptococcus agalactiae 2603V/R
WP_060382561.1	4	1.77e-38	Aspartate carbamoyltransferase; EC=2.1.3.2
WP_060381402.1	39	2.81e-38	type III secretion system ATPase	Yersinia pestis CO92
WP_060381639.1	5	5.14e-38	30S ribosomal protein S9	Streptococcus agalactiae NEM316
WP_060383282.1	163	5.21e-38	penicillin binding protein 2	Neisseria meningitidis
WP_060383126.1	2	5.53e-38	arginase
WP_060381694.1	3	1.2e-37	penicillin acylase
WP_060381990.1	7	1.76e-37	putative type I restriction enzyme	Bradyrhizobium japonicum USDA 110
WP_060381351.1	42	2.1e-37	type III secretion system ATPase	Pseudomonas aeruginosa PAO1
WP_060383356.1	22	2.22e-37	peroxiredoxin, alkyl hydroperoxide reductase
WP_060381815.1	277	3.26e-37	Bacitracin transport ATP-binding protein bcrA
WP_060381414.1	14	9.14e-37	putative peptidase encoded within prophage CP-933U	Escherichia coli O157:H7 EDL933
WP_060382372.1	1	1.32e-36	ketopantoate hydroxymethyltransferase	Bradyrhizobium japonicum USDA 110
WP_060382606.1	34	4.41e-36	beta-1,4-glucosyltransferase	Neisseria meningitidis MC58
WP_060383118.1	16	8.58e-36	capsular polysaccharide synthesis enzyme Cap8B	Staphylococcus aureus subsp. aureus MW2
WP_060383865.1	280	1.16e-35	iron compound ABC transporter, ATP-binding protein	Bacillus anthracis str. Ames
WP_060381598.1	17	2.03e-35	helicase, putative	Vibrio cholerae O1 biovar El Tor str. N16961
WP_060381751.1	10	2.99e-35	tRNA pseudouridine synthase A	Streptococcus agalactiae 2603V/R
WP_060383233.1	33	5.29e-35	DNA repair protein	Bacteroides thetaiotaomicron VPI-5482
WP_060381458.1	283	5.68e-35	subtilisin-like serine protease, probable	Cryptosporidium parvum
WP_060383807.1	2	6.65e-35	integral membrane protein	Streptomyces coelicolor A3 2
WP_060383086.1	112	7.19e-35	Nucleotide sugar epimerase
WP_060381897.1	26	7.25e-35	putative DNA methylase	Escherichia coli
WP_060381899.1	142	8.8e-35	Tn21 integrase IntI1	Shigella flexneri 2a
WP_060383859.1	142	9.62e-35	Tn21 integrase IntI1	Shigella flexneri 2a
WP_060382974.1	14	1.73e-34	transposase	Escherichia coli
WP_060383063.1	9	2.71e-34	glycosyltransferase
WP_060382002.1	8	6.74e-34	putative acyl-coa dehydrogenase	Escherichia coli CFT073
WP_060382546.1	8	6.81e-34	peroxiredoxin
WP_060382349.1	25	7.09e-34	putative aspartate amino transferase	Kluyvera ascorbata
WP_060382605.1	20	1.67e-33	mannosyltransferase	Brucella melitensis 16M
WP_060382138.1	7	5e-33	hypothetical protein gbs0179	Streptococcus agalactiae NEM316
WP_060382436.1	23	2e-32	hypothetical protein lin2589	Listeria innocua Clip11262
WP_060381515.1	2	2.86e-32	aspartate alpha-decarboxylase	Mycobacterium tuberculosis H37Rv
WP_060381891.1	190	4.6e-32	Two-component system response regulator
WP_060383032.1	73	6.95e-32	IS3 transposase B	Escherichia coli str. K-12 substr. MG1655
WP_060382667.1	282	1.14e-31	CP4-6 prophage; putative ferric transport protein ABC superfamily, atp_bind	Escherichia coli K12
WP_014165501.1	8	1.28e-31	hypothetical protein	Pseudomonas aeruginosa
WP_060383833.1	17	1.57e-31	salicylate biosynthesis isochorismate synthase	Pseudomonas aeruginosa PAO1
WP_060383004.1	10	1.7e-31	Phospholipase C; EC=3.1.4.3; Beta-hemolysin; Beta-toxin; Sphingomyelinase; Short=Smase
WP_060383372.1	8	2.18e-31	ipid-A-disaccharide synthase	Helicobacter pylori 26695
WP_060383366.1	11	2.46e-31	IraAB	Legionella pneumophila subsp. pneumophila str. Philadelphia 1
WP_014166118.1	17	3.41e-31	thioredoxin
WP_060382747.1	8	3.53e-31	hypothetical protein	Pseudomonas aeruginosa
WP_026725626.1	6	3.63e-31	translation initiation factor IF-1	Salmonella enterica subsp. enterica serovar Typhimurium str. LT2
WP_060383124.1	2	3.88e-31	Multiple antibiotic resistance protein marC
WP_060383437.1	1	5.32e-31	Putative uncharacterized protein
WP_060382635.1	8	5.58e-31	hypothetical protein	Pseudomonas aeruginosa
WP_060381616.1	19	7.68e-31	putative transacylase	Escherichia coli CFT073
WP_060383181.1	26	9.77e-31	DNA repair protein	Bacteroides thetaiotaomicron VPI-5482
WP_060382312.1	5	9.81e-31	hypothetical protein SCO5329	Streptomyces coelicolor A3 2
WP_060381366.1	82	8.31e-30	histidine protein kinase	Enterococcus raffinosus
WP_060383879.1	3	9.71e-30	glutamyl-aminopeptidase	Streptococcus agalactiae 2603V/R
WP_060383581.1	34	1.43e-29	VanHB	Clostridium sp. MLG245
WP_060383309.1	16	1.67e-29	serine O-acetyltransferase	Streptococcus agalactiae NEM316
WP_060382843.1	33	3.44e-29	bifunctional UDP-glucuronic acid decarboxylase/UDP-4-amino-4-deoxy-L-arabinose formyltransferase	Escherichia coli CFT073
WP_060381604.1	14	3.62e-29	putative aspartate amino transferase	Kluyvera ascorbata
WP_060382030.1	12	3.71e-29	L-2-hydroxyisocaproate dehydrogenase	Streptococcus agalactiae 2603V/R
WP_060382174.1	1	4.65e-29	phosphatidate cytidylyltransferase	Enterococcus faecalis V583
WP_060381944.1	84	7.56e-29	Outer membrane porin F
WP_060382023.1	114	8.28e-29	resistance to microcin B17
WP_060382373.1	25	1.05e-28	Large-conductance mechanosensitive channel
WP_060383096.1	286	1.09e-28	iron III ABC transporter, ATP-binding protein	Neisseria meningitidis MC58
WP_060382904.1	60	1.1e-28	putative acyl-coa dehydrogenase	Escherichia coli CFT073
WP_060381772.1	265	1.57e-28	tetracycline resistance protein tetP	Bacillus cereus G9241
WP_060381747.1	197	2.68e-28	dihydropteroate synthase type I	Morganella morganii subsp. morganii
WP_060381409.1	5	3.95e-28	antirepressor	Lactococcus lactis subsp. lactis Il1403
WP_060382005.1	3	3.98e-28	putative 3-hydroxyacyl-CoA dehydrogenase	Escherichia coli CFT073
WP_060382081.1	5	4.38e-28	methylglyoxal synthase	Salmonella enterica subsp. enterica serovar Typhimurium str. LT2
WP_060382544.1	6	4.66e-28	phosphomannomutase	Yersinia enterocolitica subsp. enterocolitica 8081
WP_060381653.1	16	4.9e-28	3-deoxy-D-manno-octulosonic-acid transferase	Pseudomonas aeruginosa PAO1
WP_060381480.1	4	5.37e-28	ribonuclease HI protein	Sinorhizobium meliloti 1021
WP_060383864.1	9	5.5e-28	hypothetical protein VC1768	Vibrio cholerae O1 biovar El Tor str. N16961
WP_060382648.1	143	5.98e-28	UDP-3-O-[3-hydroxymyristoyl] glucosamine N-acyltransferase. Lipid A biosynthesis; third step. Rifampicin resistance protein
WP_060383292.1	45	6.72e-28	transcriptional regulator FimZ	Salmonella typhimurium LT2
WP_060382427.1	9	8.51e-28	Thioredoxin
WP_060382248.1	11	9.32e-28	tetraacyldisaccharide 4`-kinase	Salmonella enterica subsp. enterica serovar Typhimurium str. LT2
WP_060382690.1	1	1.64e-27	hypothetical protein BT_2606	Bacteroides thetaiotaomicron VPI-5482
WP_060381591.1	277	2.12e-27	type I secretion channel. This type I complex secretes the rtx repeat containing RtxA
WP_060383180.1	283	2.27e-27	ABC transporter, ATP-binding protein	Enterococcus faecalis V583
WP_060383446.1	4	3.22e-27	coproporphyrinogen III oxidase	Escherichia coli CFT073
WP_060382375.1	4	3.51e-27	thymidine kinase	Leishmania donovani
WP_060383219.1	74	6.09e-27	penicillin-binding protein 1b	Buchnera aphidicola str. APS Acyrthosiphon pisum
WP_060381551.1	15	2.47e-26	single-stranded DNA-binding protein	Salmonella enterica subsp. enterica serovar Typhi str. Ty2
WP_060381828.1	45	5.75e-26	hypothetical protein c1194	Escherichia coli CFT073
WP_060381882.1	11	1.31e-25	CP4-6 prophage; predicted lyase/synthase	Escherichia coli str. K-12 substr. MG1655
WP_060382592.1	7	1.8e-25	pyridine nucleotide-disulfide family oxidoreductase	Enterococcus faecalis V583
WP_060383090.1	11	1.89e-25	capsular polysaccharide synthesis enzyme Cap8C	Staphylococcus aureus subsp. aureus MW2
WP_060382616.1	89	2.41e-25	Inner membrane lipoprotein yiaD
WP_060383678.1	92	3.61e-25	Outer membrane porin F
WP_060383101.1	62	3.63e-25	Fe III -pyochelin outer membrane receptor precursor	Pseudomonas aeruginosa PAO1
WP_060382414.1	7	3.84e-25	leucine-responsive transcriptional regulator	Salmonella enterica subsp. enterica serovar Typhimurium str. LT2
WP_060381592.1	67	6.26e-25	Secretion protein
WP_060382785.1	7	6.78e-25	peroxiredoxin
WP_060383479.1	3	1.09e-24	ribonucleoside-diphosphate reductase alpha chain	Bacteroides thetaiotaomicron VPI-5482
WP_060382282.1	3	1.13e-24	N-acetylmuramoyl-L-alanine amidase, putative	Pseudomonas putida KT2440
WP_060382853.1	141	1.15e-24	putative integrase/recombinase	Bacteroides thetaiotaomicron VPI-5482
WP_060383264.1	8	1.45e-24	DNA topoisomerase III	Bacteroides thetaiotaomicron VPI-5482
WP_060382855.1	53	1.65e-24	macrolide-specific ABC-type efflux carrier
WP_014165812.1	6	1.66e-24	leucine-responsive transcriptional regulator	Salmonella enterica subsp. enterica serovar Typhimurium str. LT2
WP_060383316.1	44	1.84e-24	glycosyl transferase
WP_060382313.1	17	1.9e-24	anthranilate synthase component I	Escherichia coli CFT073
WP_060382146.1	81	2.51e-24	2,3-dihydroxybenzoate-AMP ligase	Bacillus anthracis str. Ames
WP_060382460.1	10	2.59e-24	probable diaminopimelate decarboxylase protein	Staphylococcus aureus subsp. aureus Mu50
WP_060381450.1	11	2.67e-24	hypothetical protein SAG0142	Streptococcus agalactiae 2603V/R
WP_060381787.1	5	2.79e-24	30S ribosomal protein S15	Streptococcus agalactiae NEM316
WP_060381310.1	130	2.86e-24	hypothetical protein gbs0181	Streptococcus agalactiae NEM316
WP_060383094.1	2	3.21e-24	sec-independent protein translocase
WP_060382408.1	5	3.99e-24	coproporphyrinogen III oxidase	Escherichia coli CFT073
WP_060382429.1	17	4.65e-24	putative metallo-beta-lactamase family protein
WP_060383375.1	4	5.35e-24	Carboxy-terminal protease; EC=3.4.21
WP_060382330.1	9	7.31e-24	anaerobic dimethyl sulfoxide reductase subunit B	Salmonella enterica subsp. enterica serovar Typhimurium str. LT2
WP_060382651.1	7	1.12e-23	UDP-3-O-[3-hydroxymyristoyl] N-acetylglucosamine deacetylase
WP_060382725.1	18	1.68e-23	putative aspartate amino transferase	Kluyvera ascorbata
WP_060382902.1	141	2.14e-23	phage integrase family site specific recombinase	Shewanella oneidensis MR-1
\WP_060382418.1	5	2.93e-23	pyrroline-5-carboxylate reductase	Streptococcus agalactiae 2603V/R
WP_060383245.1	40	3.44e-23	D-specific alpha-keto acid dehydrogenase	Enterococcus faecium
WP_060381435.1	3	3.81e-23	ribose-phosphate pyrophosphokinase	Enterococcus faecalis V583
WP_060382472.1	51	5.6e-23	glycosyltransferase 2
WP_060382830.1	49	5.77e-23	CPS-53 KpLE1 prophage; bactoprenol glucosyl transferase	Escherichia coli str. K-12 substr. MG1655
WP_060382932.1	286	6.66e-23	ABC transporter-related protein	Bacillus cereus subsp. cytotoxis NVH 391-98
WP_060383685.1	276	7.56e-23	tetracycline resistance protein	Clostridium acetobutylicum ATCC 824
WP_060382778.1	5	8.23e-23	hypothetical protein SCO6841	Streptomyces coelicolor A3 2
WP_060381959.1	6	1.26e-22	hypothetical protein lin2587	Listeria innocua Clip11262
WP_060382881.1	27	1.88e-22	cytoplasmic membrane protein, protein folding
WP_060381650.1	27	2.26e-22	alginate biosynthesis protein AlgZ/FimS	Pseudomonas aeruginosa PAO1
WP_014165082.1	186	2.5e-22	DNA-binding protein Hu-beta; Hu-beta
WP_060383434.1	93	2.67e-22	outer membrane efflux protein	Bacteroides thetaiotaomicron VPI-5482
WP_060382000.1	17	2.96e-22	Superoxide dismutase, Cu-Zn; EC=1.15.1.1
WP_060383016.1	2	4.94e-22	alanine racemase	Bacteroides thetaiotaomicron VPI-5482
WP_060383826.1	9	5.03e-22	selenocysteine lyase	Streptococcus agalactiae 2603V/R
WP_060382430.1	10	5.13e-22	putative metallo-beta-lactamase family protein
WP_060382239.1	7	8.06e-22	hypothetical protein gbs0204	Streptococcus agalactiae NEM316
WP_060383467.1	7	9.64e-22	amino acid permease family protein	Enterococcus faecalis V583
WP_060382475.1	48	9.86e-22	putative glycosyltransferase	Yersinia enterocolitica subsp. enterocolitica 8081
WP_060381676.1	162	1.16e-21	alginate biosynthesis regulatory protein AlgR	Pseudomonas aeruginosa PAO1
WP_060383102.1	11	1.43e-21	cpsD protein	Streptococcus agalactiae 2603V/R
WP_060381283.1	16	2.4e-21	single-strand DNA-binding protein	Salmonella typhimurium LT2
WP_060381890.1	81	2.44e-21	sensor histidine kinase	Streptococcus agalactiae 2603V/R
WP_060381820.1	12	2.58e-21	putative acyl carrier protein	Escherichia coli CFT073
WP_060382137.1	20	2.9e-21	RNA polymerase sigma factor AlgU	Pseudomonas aeruginosa PAO1
WP_060382593.1	19	4.13e-21	salicylate biosynthesis isochorismate synthase	Pseudomonas aeruginosa PAO1
WP_060383170.1	30	7.2e-21	hypothetical protein BT_2626	Bacteroides thetaiotaomicron VPI-5482
WP_060381788.1	5	7.42e-21	GAF domain-containing protein, involved in signal transduction	Bacteroides thetaiotaomicron VPI-5482
WP_060381651.1	140	9.88e-21	hypothetical protein gbs0181	Streptococcus agalactiae NEM316
WP_060382132.1	4	1.04e-20	DNA mismatch repair protein	Salmonella typhimurium LT2
WP_060383353.1	52	1.1e-20	Macrolide export ATP-binding/permease protein macB
WP_060382686.1	10	2.06e-20	2-hydroxyhepta-2,4-diene-1,7-dioate decarboxylase	Salmonella enterica subsp. enterica serovar Typhi str. Ty2
WP_060382799.1	78	2.29e-20	bifunctional enterobactin receptor/adhesin protein	Escherichia coli O157:H7 str. Sakai
WP_060381335.1	62	2.3e-20	glycosyl transferase CpsO V	Streptococcus agalactiae 2603V/R
WP_060381762.1	34	2.71e-20	2,3-dihydro-2,3-dihydroxybenzoate dehydrogenase; EC=1.3.1.28
WP_060383588.1	56	2.73e-20	AraC family transcriptional regulator	Yersinia pestis KIM 10
WP_060382122.1	72	2.74e-20	alginate biosynthesis regulatory protein AlgR	Pseudomonas aeruginosa PAO1
WP_060382663.1	19	2.78e-20	hypothetical protein BL1462	Bifidobacterium longum NCC2705
WP_060381823.1	5	3.2e-20	polysaccharide deacetylase	Bacteroides thetaiotaomicron VPI-5482
WP_060383351.1	8	3.83e-20	fructose-bisphosphate aldolase	Streptococcus agalactiae NEM316
WP_060382754.1	86	6.08e-20	Peptidyl-prolyl cis-trans isomerase; EC=5.2.1.8
WP_060382900.1	250	1.06e-19	ribosomal protection tetracycline resistance protein	Arcanobacterium pyogenes
WP_060382123.1	38	1.06e-19	flagellar motor protein MotD	Legionella pneumophila subsp. pneumophila str. Philadelphia 1
WP_060381571.1	8	1.19e-19	tetrathionate reductase complex subunit B	Salmonella typhimurium LT2
WP_060383856.1	15	1.63e-19	DNA helicase IV	Salmonella enterica subsp. enterica serovar Typhi str. Ty2
WP_060383296.1	1	1.83e-19	heptaprenyl diphosphate synthase, component II, putative	Enterococcus faecalis V583
WP_060382641.1	139	2.39e-19	endopeptidase Clp ATP-binding chain C	Listeria monocytogenes EGD-e
WP_060383579.1	5	2.5e-19	phosphatidylinositol-specific phospholipase c	Listeria monocytogenes EGD-e
WP_060383487.1	14	3.25e-19	putative lysil-tRNA synthetase LysU	Escherichia coli
WP_060381374.1	15	3.34e-19	thioredoxin reductase	Streptomyces coelicolor A3 2
WP_060383692.1	29	3.68e-19	penicillin-binding protein 1A	Haemophilus influenzae R3021
WP_060381771.1	32	3.78e-19	Pyolysin
WP_060383920.1	9	3.82e-19	ornithine carbamoyltransferase 2, chain F; CP4-6 prophage	Escherichia coli str. K-12 substr. MG1655
WP_060381553.1	150	4.81e-19	Probable DNA binding protein
WP_060382355.1	50	1.01e-18	vanH	Enterococcus faecalis
WP_060383515.1	135	1.02e-18	putative integrase/recombinase	Bacteroides thetaiotaomicron VPI-5482
WP_060383515.1	135	1.02e-18	putative integrase/recombinase	Bacteroides thetaiotaomicron VPI-5482
WP_060383515.1	135	1.02e-18	putative integrase/recombinase	Bacteroides thetaiotaomicron VPI-5482
WP_060383711.1	11	1.13e-18	phosphomethylpyrimidine kinase	Streptococcus agalactiae NEM316
WP_060382412.1	88	1.18e-18	Macrophage infectivity potentiator; Peptidyl-prolyl cis-trans isomerase
WP_060383122.1	6	1.92e-18	putative sodium/glucose cotransporter	Salmonella enterica subsp. enterica serovar Typhimurium str. LT2
WP_060382104.1	38	2.1e-18	oxidoreductase	Streptomyces coelicolor A3 2
WP_060382195.1	5	3.31e-18	putative aminotransferase	Campylobacter jejuni subsp. jejuni NCTC 11168
WP_060383171.1	5	4.26e-18	hypothetical protein BT_0318	Bacteroides thetaiotaomicron VPI-5482
WP_060381510.1	25	8.24e-18	penicillin-binding protein 1A	Haemophilus influenzae R3021
WP_060381287.1	234	1.03e-17	ABC transporter, ATP-binding protein	Bacillus anthracis str. Ames
WP_060383808.1	4	1.13e-17	hypothetical protein c1194	Escherichia coli CFT073
WP_060381507.1	39	1.14e-17	motor torque providing
WP_060382888.1	80	1.24e-17	sensory box histidine kinase/response regulator	Legionella pneumophila subsp. pneumophila str. Philadelphia 1
WP_060383572.1	10	1.63e-17	heptaprenyl diphosphate synthase, component II, putative	Enterococcus faecalis V583
WP_060383198.1	1	1.7e-17	disrupts signal transduction in host cells leading to inflamation
WP_060383262.1	11	2.14e-17	hypothetical protein mll5466	Mesorhizobium loti MAFF303099
WP_014165095.1	15	2.3e-17	50S ribosomal protein L31 type B	Escherichia coli O157:H7 str. Sakai
WP_060382502.1	67	2.45e-17	vanx protein	Bacillus circulans
WP_014165944.1	27	2.96e-17	VgrG1	Pseudomonas aeruginosa PAO1
WP_060381314.1	79	4.63e-17	sensory box histidine kinase/response regulator	Legionella pneumophila subsp. pneumophila str. Philadelphia 1
WP_060382043.1	47	4.68e-17	4-hydroxyphenylacetate 3-monooxygenase operon regulatory protein	Salmonella enterica subsp. enterica serovar Typhi str. Ty2
WP_060383367.1	20	5.11e-17	IraAB	Legionella pneumophila subsp. pneumophila str. Philadelphia 1
WP_060383653.1	5	5.8e-17	IRON-dependent repressor and activator IDER	Mycobacterium tuberculosis H37Rv
WP_060382655.1	185	6.47e-17	DNA-binding response regulator ResD
WP_060382384.1	130	6.94e-17	alginate biosynthesis regulatory protein AlgR	Pseudomonas aeruginosa PAO1
WP_060383884.1	95	7.27e-17	neuD protein	Streptococcus agalactiae 2603V/R
WP_060383433.1	154	7.91e-17	periplasmic component of efflux system	Bacteroides thetaiotaomicron VPI-5482
WP_060382839.1	54	9.42e-17	virulence sensor protein	Bordetella pertussis Tohama I
WP_060382739.1	9	9.53e-17	Thioredoxin
WP_060381721.1	75	1.06e-16	O-methyltransferase	Streptomyces coelicolor A3 2
WP_060381955.1	133	1.08e-16	transposase	Bacteroides thetaiotaomicron VPI-5482
WP_060383100.1	80	1.17e-16	Alpha-latrocrustotoxin-Lt1a
WP_060383627.1	148	1.44e-16	IntI3 integrase	Klebsiella pneumoniae
WP_060383627.1	148	1.44e-16	IntI3 integrase	Klebsiella pneumoniae
WP_060383571.1	24	3.04e-16	2,3-dihydroxybenzoate-2,3-dehydrogenase	Bacillus anthracis str. Ames
WP_060382721.1	3	3.34e-16	hypothetical protein HI1422	Haemophilus influenzae Rd KW20
WP_060381312.1	69	3.58e-16	sensory box histidine kinase/response regulator	Legionella pneumophila subsp. pneumophila str. Philadelphia 1
WP_060382864.1	4	3.58e-16	hypothetical protein all3487	Nostoc sp. PCC 7120
WP_060382669.1	4	3.61e-16	hypothetical protein gbs0095	Streptococcus agalactiae NEM316
WP_060381968.1	68	3.91e-16	HTH-type transcriptional repressor Bm3R1
WP_060382973.1	284	4.25e-16	ABC transporter, ATP-binding protein	Enterococcus faecalis V583
WP_060382882.1	76	4.73e-16	Outer membrane porin F; Root adhesin
WP_060383631.1	143	4.99e-16	Tn21 integrase IntI1	Shigella flexneri 2a
WP_060383631.1	143	4.99e-16	Tn21 integrase IntI1	Shigella flexneri 2a
WP_060383069.1	13	5.12e-16	capsular polysaccharide biosynthesis protein Cps4H	Streptococcus pneumoniae TIGR4
WP_060382880.1	22	5.7e-16	cytoplasmic membrane protein, protein folding
WP_060383689.1	8	5.96e-16	leucine-responsive transcriptional regulator	Salmonella enterica subsp. enterica serovar Typhi str. Ty2
WP_060383652.1	75	6.78e-16	putative iron-regulated outer membrane virulence protein	Escherichia coli CFT073
WP_060382948.1	36	7.39e-16	type III secretion system ATPase	Salmonella typhimurium LT2
WP_060383007.1	40	7.46e-16	2,5-dichloro-2,5-cyclohexadiene-1,4-diol dehydrogenase	Xylella fastidiosa 9a5c
WP_060381582.1	6	7.48e-16	proton motive ATPase H1A	Leishmania donovani
WP_060382650.1	197	7.55e-16	UDP-3-O-[3-hydroxymyristoyl] glucosamine N-acyltransferase. Lipid A biosynthesis; third step. Rifampicin resistance protein
WP_060383457.1	76	8.21e-16	Outer membrane porin F; Root adhesin
WP_060383444.1	79	8.6e-16	Outer membrane porin F; Root adhesin
WP_060383411.1	18	1.04e-15	2-amino-4-hydroxy-6-hydroxymethyldihydropteridine pyrophosphokinase/dihydropteroate synthase
WP_060383680.1	6	1.16e-15	hypothetical protein blr8088	Bradyrhizobium japonicum USDA 110
WP_060383568.1	252	1.22e-15	RND efflux membrane fusion protein precursor	Pseudomonas aeruginosa PA7
WP_060382917.1	90	1.23e-15	ferrichrome outer membrane transporter	Escherichia coli K12
WP_060383837.1	3	1.36e-15	hypothetical protein XF1763	Xylella fastidiosa 9a5c
WP_060383349.1	3	1.47e-15	RNA methyltransferase	Streptococcus agalactiae 2603V/R
WP_060383286.1	24	2.06e-15	ferric uptake regulator	Shigella flexneri 2a str. 301
WP_060382743.1	7	2.36e-15	hypothetical protein SCO5329	Streptomyces coelicolor A3 2
WP_060382553.1	17	2.39e-15	recombination factor protein RarA	Salmonella enterica subsp. enterica serovar Typhimurium str. LT2
WP_060383026.1	135	3.27e-15	Tn21 integrase IntI1	Shigella flexneri 2a
WP_060383026.1	135	3.27e-15	Tn21 integrase IntI1	Shigella flexneri 2a
WP_060381739.1	6	3.66e-15	methylmalonyll-CoA mutase	Streptomyces coelicolor A3 2
WP_060381538.1	36	4.01e-15	Streptolysin O; Thiol-activated cytolysin
WP_060383773.1	6	5.66e-15	putative protease transmembrane protein	Sinorhizobium meliloti 1021
WP_060382172.1	55	7.69e-15	hypothetical protein bll8085	Bradyrhizobium japonicum USDA 110
WP_060381800.1	221	9.34e-15	RND efflux membrane fusion protein precursor	Pseudomonas aeruginosa PA7
WP_060383894.1	6	1.09e-14	CP4-6 prophage; S-methylmethionine:homocysteine methyltransferase	Escherichia coli str. K-12 substr. MG1655
WP_060383559.1	6	1.46e-14	deoxyuridine 5`-triphosphate nucleotidohydrolase	Lactococcus lactis subsp. lactis Il1403
WP_060383412.1	9	1.75e-14	phage minor capsid protein C, putative	Pseudomonas putida KT2440
WP_060381864.1	1	1.87e-14	Predicted permeases	General function prediction only
WP_060382976.1	9	2.05e-14	type I restriction modification enzyme M subunit	Nostoc sp. PCC 7120
WP_060381398.1	21	2.1e-14	3-oxoacyl- acyl carrier protein synthase II	Escherichia coli CFT073
WP_060383410.1	8	2.83e-14	RNA methyltransferase	Streptococcus agalactiae 2603V/R
WP_060382844.1	9	2.99e-14	eukaryotic translation initiation factor 4A	Toxoplasma gondii
WP_060381502.1	6	3.1e-14	polymerase V subunit	Xanthomonas campestris pv. campestris str. ATCC 33913
WP_060382568.1	6	4.3e-14	putative lipoprotein	Salmonella enterica subsp. enterica serovar Typhi str. Ty2
WP_060381783.1	13	7.38e-14	VgrG1	Pseudomonas aeruginosa PAO1
WP_060383257.1	25	7.76e-14	alpha 1,2 N-acetylglucosamine transferase	Neisseria meningitidis MC58
WP_060383347.1	5	1.12e-13	putative ubiquinone/menaquinone biosynthesis methyltransferase	Bradyrhizobium japonicum USDA 110
WP_060381385.1	13	1.18e-13	VgrG1	Pseudomonas aeruginosa PAO1
WP_060382149.1	81	1.19e-13	Outer membrane lipoprotein omp16; 16.5 kDa minor OMP; Short=16 kDa OMP; Minor outer membrane protein omp16
WP_014165761.1	129	1.26e-13	putative chemotactic signal transduction system	Pseudomonas aeruginosa PAO1
WP_060383853.1	11	1.36e-13	putative amino acid permease	Salmonella typhimurium LT2
WP_060381888.1	52	1.46e-13	glycosyl transferase CpsJ V	Streptococcus agalactiae 2603V/R
WP_060383585.1	75	1.47e-13	two-component sensor PilS	Pseudomonas aeruginosa PAO1
WP_060382982.1	19	1.59e-13	VgrG1	Pseudomonas aeruginosa PAO1
WP_060382985.1	6	1.71e-13	vgrG protein	Vibrio cholerae O1 biovar eltor str. N16961
WP_060381817.1	3	1.84e-13	hypothetical protein c1193	Escherichia coli CFT073
WP_060382548.1	21	2.04e-13	RNA polymerase sigma factor AlgU	Pseudomonas aeruginosa PAO1
WP_060383020.1	23	2.94e-13	RhsD protein precursor	Xanthomonas campestris pv. campestris str. ATCC 33913
WP_060382421.1	1	3.85e-13	low-specificity L-threonine aldolase	Bacteroides thetaiotaomicron VPI-5482
WP_060382018.1	107	4.03e-13	periplasmic component of efflux system	Bacteroides thetaiotaomicron VPI-5482
WP_060383540.1	170	5.43e-13	Virion export protein; Gene 4 protein; Short=G4P
WP_060382124.1	19	5.69e-13	glycosyl transferase
WP_060381954.1	9	6.9e-13	TnpA	Bacteroides fragilis
WP_060383694.1	67	8.01e-13	VanSD	Enterococcus gallinarum
WP_060382646.1	98	8.21e-13	Putative uncharacterized protein
WP_060381376.1	166	1.18e-12	Thermostable alkaline protease
WP_060382887.1	35	1.19e-12	possible regulator of TTS1 genes
WP_060381607.1	15	1.22e-12	vgrG protein	Vibrio cholerae O1 biovar eltor str. N16961
WP_060382861.1	5	1.25e-12	hypothetical protein c1193	Escherichia coli CFT073
WP_060381300.1	184	1.28e-12	DNA-binding response regulator ResD	Campylobacter jejuni subsp. jejuni NCTC 11168
WP_060383684.1	9	1.56e-12	amino acid permease family protein	Enterococcus faecalis V583
WP_060383716.1	7	2e-12	putative lipoprotein	Salmonella enterica subsp. enterica serovar Typhi str. Ty2
WP_060381988.1	8	2.19e-12	putative specificity protein S	Sinorhizobium meliloti 1021
WP_060383560.1	15	2.38e-12	glucose-1-phosphate thymidylyltransferase	Clostridium perfringens str. 13
WP_060382399.1	49	2.53e-12	lacto-N-neotetraose biosynthesis glycosyl tranferase	Neisseria meningitidis MC58
WP_060383332.1	10	2.79e-12	vgrG protein	Vibrio cholerae O1 biovar eltor str. N16961
WP_060383643.1	28	2.91e-12	transposase	Bacteroides thetaiotaomicron VPI-5482
WP_060382222.1	5	3.03e-12	lipid A biosynthesis lauroyl acyltransferase	Campylobacter jejuni subsp. jejuni NCTC 11168
WP_060381725.1	6	3.16e-12	amino acid permease family protein	Enterococcus faecalis V583
WP_060382644.1	11	3.34e-12	hypothetical protein BH3535	Bacillus halodurans C-125
WP_060383464.1	6	3.35e-12	AP65-1 adhesin	Trichomonas vaginalis
WP_060382035.1	3	3.81e-12	tRNA binding domain protein	Streptococcus agalactiae NEM316
WP_060382898.1	51	3.97e-12	transcription antitermination factor nusG	Mesorhizobium loti MAFF303099
WP_060382619.1	3	4.07e-12	cold shock protein CspC	Enterococcus faecalis V583
WP_060383248.1	11	4.94e-12	leucine-responsive transcriptional regulator	Salmonella enterica subsp. enterica serovar Typhi str. Ty2
WP_060381677.1	12	5.3e-12	hypothetical protein gbs0180	Streptococcus agalactiae NEM316
WP_014166525.1	16	5.38e-12	RNA polymerase sigma factor RpoE	Mesorhizobium loti MAFF303099
WP_014166123.1	9	5.79e-12	cold shock-like protein cspB	Escherichia coli CFT073
WP_060381952.1	8	6.24e-12	P60 extracellular protein, invasion associated protein Iap	Listeria monocytogenes EGD-e
WP_060382689.1	40	6.88e-12	glycosyl transferase
WP_060381863.1	5	6.9e-12	glucose/galactose transporter gluP	Helicobacter pylori 26695
WP_060382287.1	4	7.74e-12	hypothetical protein VC1791	Vibrio cholerae O1 biovar El Tor str. N16961
WP_060383280.1	5	8.3e-12	glycosyl transferase, group 4 family protein	Streptococcus agalactiae 2603V/R
WP_060382595.1	7	1.04e-11	suppression of copper sensitivity protein	Salmonella enterica subsp. enterica serovar Typhimurium str. LT2
WP_060382939.1	29	1.1e-11	flagellar rod assembly protein/muramidase FlgJ	Yersinia enterocolitica subsp. enterocolitica 8081
WP_060381342.1	9	1.12e-11	putative iron-sulfur protein	Salmonella enterica subsp. enterica serovar Typhimurium str. LT2
WP_060382158.1	5	1.33e-11	hypothetical protein mll5466	Mesorhizobium loti MAFF303099
WP_060381872.1	1	1.48e-11	N-acetylmuramoyl-L-alanine amidase sporulation mother cell wall hydrolase	Bacillus halodurans C-125
WP_060383558.1	3	1.59e-11	polysaccharide biosynthesis protein CpsL	Streptococcus agalactiae 2603V/R
WP_060381644.1	2	1.62e-11	Thioredoxin
WP_060383481.1	4	1.68e-11	Deoxyguanosinetriphosphate triphosphohydrolase-like protein
WP_060381809.1	7	1.9e-11	acyl carrier protein	Escherichia coli CFT073
WP_060382767.1	250	1.93e-11	hypothetical protein c2452	Escherichia coli CFT073
WP_060383483.1	6	1.95e-11	hypothetical protein gbs0195	Streptococcus agalactiae NEM316
WP_060382555.1	7	2.13e-11	hypothetical protein t1810	Salmonella enterica subsp. enterica serovar Typhi str. Ty2
WP_060382402.1	100	3.6e-11	capsular polysaccharide synthesis enzyme Cap8J	Staphylococcus aureus subsp. aureus MW2
WP_060383025.1	60	3.78e-11	hypothetical protein lin0073	Listeria innocua Clip11262
WP_060383025.1	60	3.78e-11	hypothetical protein lin0073	Listeria innocua Clip11262
WP_060383015.1	9	3.85e-11	hypothetical protein mll5466	Mesorhizobium loti MAFF303099
WP_060382140.1	22	4.55e-11	AAA family ATPase	Shewanella oneidensis MR-1
WP_060383838.1	13	4.73e-11	Carbamoyl-phosphate synthase small chain; EC=6.3.5.5
WP_060381322.1	84	6.04e-11	Nucleotide sugar epimerase
WP_060381330.1	18	6.56e-11	polysaccharide lyase family protein 8	Enterococcus faecalis V583
WP_060382742.1	42	6.63e-11	haemin storage system, HmsR protein	Yersinia pestis CO92
WP_060383092.1	22	7.47e-11	eukaryotic translation initiation factor 4A	Toxoplasma gondii
WP_060383767.1	10	7.83e-11	flagellar protein FLGJ	Brucella melitensis bv. 1 str. 16M
WP_060381586.1	10	9.42e-11	DNA mismatch repair protein	Salmonella typhimurium LT2
WP_014166455.1	2	1.01e-10	putative carbonic anhydrase	Salmonella typhimurium LT2
WP_060382809.1	11	1.02e-10	VanTG	Enterococcus faecalis
WP_060381481.1	36	1.06e-10	COG0451: Nucleoside-diphosphate-sugar epimerases	Escherichia coli B7A
WP_060383368.1	3	1.1e-10	possible di- and tripeptide transporter
WP_060381707.1	59	1.33e-10	outer membrane receptor for ferric enterobactin enterochelin and colicins B and D	Escherichia coli O157:H7 str. Sakai
WP_060382875.1	8	1.57e-10	P60 extracellular protein, invasion associated protein Iap	Listeria monocytogenes EGD-e
WP_060381878.1	29	2.14e-10	VI polysaccharide biosynthesis protein TviE, glycosyl transferase group 1	Salmonella enterica subsp. enterica serovar Typhi str. CT18
WP_060383417.1	23	2.32e-10	trigger factor	Streptococcus agalactiae 2603V/R
WP_060381327.1	21	2.44e-10	internalin A	Listeria monocytogenes EGD-e
WP_060382189.1	11	2.51e-10	hypothetical protein c1267	Escherichia coli CFT073
WP_060382156.1	3	2.66e-10	regulatory protein	Streptomyces coelicolor A3 2
WP_060382664.1	3	2.73e-10	eukaryotic translation initiation factor 4A	Toxoplasma gondii
WP_060381928.1	2	2.83e-10	Dnase
WP_060383861.1	82	2.89e-10	putative iron-regulated outer membrane virulence protein	Escherichia coli CFT073
WP_060382530.1	5	3.27e-10	putative inner membrane protein	Salmonella enterica subsp. enterica serovar Typhimurium str. LT2
WP_060382614.1	32	3.28e-10	4-hydroxyphenylacetate catabolism	Salmonella enterica subsp. enterica serovar Typhimurium str. LT2
WP_060382411.1	83	3.47e-10	Outer membrane protein MIP; EC=5.2.1.8; Macrophage infectivity potentiator; Peptidyl-prolyl cis-trans isomerase
WP_060383107.1	16	3.97e-10	putative galactosyltransferase	Yersinia enterocolitica subsp. enterocolitica 8081
WP_060381930.1	249	4.36e-10	major facilitator superfamily permease	Lactococcus lactis subsp. cremoris SK11
WP_060381400.1	19	4.85e-10	hypothetical protein BT_2626	Bacteroides thetaiotaomicron VPI-5482
WP_014165284.1	16	4.93e-10	leucine-responsive transcriptional regulator	Salmonella enterica subsp. enterica serovar Typhimurium str. LT2
WP_060382577.1	84	5.68e-10	heme-hemopexin utilization protein C	Haemophilus influenzae Rd KW20
WP_060382903.1	50	5.73e-10	L-amino-acid oxidase
WP_060383274.1	45	5.85e-10	Cell-shape determining protein
WP_060381946.1	21	6.72e-10	iron compound ABC transporter, iron compound-binding protein	Bacillus anthracis str. Ames
WP_060383888.1	42	7.22e-10	IucB protein	Escherichia coli CFT073
WP_060381433.1	5	7.39e-10	putative dinitrogenase reductase activating glycohydrolase	Bacteroides thetaiotaomicron VPI-5482
WP_060383083.1	15	7.89e-10	alpha 1,2 N-acetylglucosamine transferase	Neisseria meningitidis MC58
WP_060382386.1	2	8.36e-10	hypothetical protein mll8068	Mesorhizobium loti MAFF303099
WP_060383507.1	3	9.18e-10	cleaves single stranded RNA
